# Supplementary material for: 2,4-Bis(4-chloro­phen­yl)-3-aza­bicyclo­[3.3.1]nonan-9-one
Source: Acta Crystallogr Sect E Struct Rep Online. 2009 Feb 25;65(Pt 3):o609. doi: 10.1107/S160053680900590X (PMC2968690; doi:10.1107/S160053680900590X)
Supplement: Supplementary file 2 [file e-65-0o609-Isup2.hkl]

# 
# h,k,l, Fc-squared, Fo-squared, sigma(Fo-squared) and status flag 
# 
data_I
_shelx_title ' new in P2(1)/n' 
_shelx_refln_list_code          4 
_shelx_F_calc_maximum      238.91 
_exptl_crystal_F_000       752.00 
_reflns_d_resolution_high  0.7157 
 
loop_ 
 _symmetry_equiv_pos_as_xyz 
 'x, y, z' 
 '-x+1/2, y+1/2, -z+1/2' 
 '-x, -y, -z' 
 'x-1/2, -y-1/2, z-1/2' 
 
_cell_length_a    16.2589 
_cell_length_b     6.8983 
_cell_length_c    18.1291 
_cell_angle_alpha  90.000 
_cell_angle_beta  116.149 
_cell_angle_gamma  90.000 
 
_shelx_F_squared_multiplier     1.000 
 
loop_ 
 _refln_index_h 
 _refln_index_k 
 _refln_index_l 
 _refln_F_squared_calc 
 _refln_F_squared_meas 
 _refln_F_squared_sigma 
 _refln_observed_status 
   2   0   0     3266.49     3245.47     60.75 o 
   4   0   0      389.50      332.17      3.69 o 
   6   0   0       37.00       29.08      1.04 o 
   8   0   0      720.45      764.09      7.20 o 
  10   0   0      570.78      589.04      7.95 o 
  12   0   0       32.52       35.03      4.15 o 
  14   0   0       89.58       83.30      7.96 o 
  16   0   0      116.48      135.52     10.74 o 
  18   0   0        8.84       17.42      7.35 o 
   1   1   0      289.99      269.91      3.51 o 
   2   1   0     2263.10     2326.18     13.35 o 
   3   1   0    10042.53    10060.80     57.20 o 
   4   1   0       40.73       28.84      0.93 o 
   5   1   0      435.29      472.79      3.45 o 
   6   1   0       30.69       40.31      1.01 o 
   7   1   0     2069.14     2174.16     11.24 o 
   8   1   0       68.35       77.09      1.50 o 
   9   1   0       47.09       64.50      2.98 o 
  10   1   0      592.20      557.30      5.72 o 
  11   1   0       22.08       25.86      1.50 o 
  12   1   0       70.92       63.59      1.90 o 
  13   1   0      809.63      817.63     12.57 o 
  14   1   0       52.78       76.67      4.22 o 
  15   1   0        2.40        4.09      3.58 o 
  16   1   0        1.25       -3.93      3.93 o 
  17   1   0        1.47       -0.99      3.87 o 
  18   1   0       28.06       26.84      5.47 o 
  19   1   0        0.01       -2.64      5.51 o 
   0   2   0     1120.61     1084.50     14.15 o 
   1   2   0       23.66       24.63      1.84 o 
   2   2   0     3166.72     3148.45     23.07 o 
   3   2   0      224.95      227.94      2.57 o 
   4   2   0      577.96      625.97      4.76 o 
   5   2   0        8.79       18.19      0.86 o 
   6   2   0      281.21      247.54      2.80 o 
   7   2   0      326.50      328.27      3.40 o 
   8   2   0      361.44      334.31      4.08 o 
   9   2   0        4.72        7.17      1.29 o 
  10   2   0      686.63      707.98      7.69 o 
  11   2   0      638.68      623.33      7.37 o 
  12   2   0        3.65        9.39      1.63 o 
  13   2   0      692.49      652.54     13.58 o 
  14   2   0        8.30        8.82      3.50 o 
  15   2   0      181.31      193.80     11.68 o 
  16   2   0        9.24        8.43      3.73 o 
  17   2   0        7.13       10.56      3.99 o 
  18   2   0        0.76       -2.73      6.40 o 
  19   2   0        0.22        0.09      6.26 o 
   1   3   0     2907.72     2893.10     27.06 o 
   2   3   0       21.21       19.13      1.69 o 
   3   3   0     1436.62     1382.77     11.85 o 
   4   3   0     1032.09     1134.65     10.16 o 
   5   3   0      956.84     1014.42      8.63 o 
   6   3   0       12.07        7.63      1.05 o 
   7   3   0        0.35        0.37      0.97 o 
   8   3   0      104.79      103.00      2.92 o 
   9   3   0       71.87       81.20      2.50 o 
  10   3   0      123.64      132.36      3.14 o 
  11   3   0      429.91      401.98      6.05 o 
  12   3   0      605.03      645.89     10.45 o 
  13   3   0        0.17       -0.98      5.53 o 
  14   3   0        0.41       -1.68      3.11 o 
  15   3   0       34.23       30.89      6.83 o 
  16   3   0        5.99       -2.79      3.56 o 
  17   3   0        2.68       -2.92      3.79 o 
  18   3   0        2.42        5.16      4.00 o 
  19   3   0        1.61       -3.44      5.98 o 
   0   4   0      107.05      135.57      7.39 o 
   1   4   0     2174.88     2356.73     30.45 o 
   2   4   0      675.08      675.75      8.45 o 
   3   4   0       69.44       62.77      2.61 o 
   4   4   0        3.89       11.00      1.47 o 
   5   4   0       47.67       57.54      2.31 o 
   6   4   0       52.00       54.44      2.33 o 
   7   4   0       16.12       12.00      1.66 o 
   8   4   0      644.77      644.01      7.78 o 
   9   4   0      798.53      777.21      8.89 o 
  10   4   0      263.85      258.05     10.18 o 
  11   4   0        9.94        7.54      2.47 o 
  12   4   0        7.42       12.57      3.70 o 
  13   4   0       13.42        9.57      3.77 o 
  14   4   0        2.41        3.54      3.81 o 
  15   4   0        6.87        4.07      3.80 o 
  16   4   0        1.45       -0.62      3.80 o 
  17   4   0       12.53        3.15      4.97 o 
  18   4   0        0.06       -2.50      6.22 o 
   1   5   0        0.64        1.84      2.50 o 
   2   5   0      639.88      665.37     15.40 o 
   3   5   0      858.93      838.11     12.30 o 
   4   5   0        0.79       -2.02      2.02 o 
   5   5   0      410.13      412.63     11.25 o 
   6   5   0       53.59       63.96      3.22 o 
   7   5   0       37.10       42.06      3.56 o 
   8   5   0        3.44        6.60      2.06 o 
   9   5   0      243.80      227.27      5.56 o 
  10   5   0       18.23       19.29      3.28 o 
  11   5   0       98.43       97.82      6.06 o 
  12   5   0       35.10       35.08      6.71 o 
  13   5   0       39.88       36.31      5.01 o 
  14   5   0        0.09        2.89      5.09 o 
  15   5   0        0.04       -3.67      3.67 o 
  16   5   0        0.21       -1.60      4.23 o 
  17   5   0        1.85        9.13      4.79 o 
   0   6   0        3.48        8.57      4.94 o 
   1   6   0        5.70        1.47      2.47 o 
   2   6   0      167.27      144.82      5.44 o 
   3   6   0        0.16       -1.53      2.38 o 
   4   6   0        0.24       -2.26      2.26 o 
   5   6   0        5.45        2.90      2.28 o 
   6   6   0       93.29       91.11      4.74 o 
   7   6   0        5.30        5.03      3.28 o 
   8   6   0        1.84        2.09      2.34 o 
   9   6   0       47.23       49.19      6.16 o 
  10   6   0       59.77       46.70      5.21 o 
  11   6   0      100.16      100.73      6.89 o 
  12   6   0       94.24       85.14      6.66 o 
  13   6   0       24.34       20.55      5.13 o 
  14   6   0       16.76       28.78      5.61 o 
  15   6   0        0.24        0.04      4.40 o 
   1   7   0        0.58        3.13      3.16 o 
   2   7   0      117.38      124.95      6.73 o 
   3   7   0        8.02        2.15      3.70 o 
   4   7   0      109.10      112.28      5.61 o 
   5   7   0        2.42        7.52      2.82 o 
   6   7   0       27.98       29.63      3.82 o 
   7   7   0      129.03      124.44      6.64 o 
   8   7   0       31.08       44.50      5.69 o 
   9   7   0        1.24        2.88      4.01 o 
  10   7   0        0.37       -2.10      4.05 o 
  11   7   0       12.95       18.53      5.19 o 
  12   7   0       21.80       17.12      5.14 o 
  13   7   0        0.26       -3.11      4.16 o 
   0   8   0      181.66      193.99      9.21 o 
   1   8   0        4.33        6.20      3.09 o 
   2   8   0       26.60       26.47      4.13 o 
   3   8   0        1.34       -0.56      3.26 o 
   4   8   0       26.03       20.15      4.06 o 
   5   8   0       30.75       30.18      4.49 o 
   6   8   0        6.78        8.54      3.78 o 
   7   8   0       33.02       38.93      4.89 o 
   8   8   0       14.40        7.72      5.56 o 
   9   8   0       11.65       12.96      5.29 o 
  10   8   0       66.75       75.39      8.52 o 
  11   8   0       11.10       15.71      5.23 o 
   1   9   0        1.63       -1.00      3.35 o 
   2   9   0        0.04        0.79      3.40 o 
   3   9   0        0.02       -0.19      5.07 o 
   4   9   0        3.52       -0.52      3.94 o 
   5   9   0        1.86        1.75      4.15 o 
   6   9   0        9.74       10.46      5.13 o 
   7   9   0        1.77       -3.68      4.37 o 
 -19   0   1       15.67       13.09      7.02 o 
 -17   0   1        2.54        8.01      5.56 o 
 -15   0   1        9.99        9.04      5.37 o 
 -13   0   1      155.08      145.38      6.71 o 
 -11   0   1       32.81       33.31      2.18 o 
  -9   0   1      138.90      174.97      3.10 o 
  -7   0   1      256.33      311.67      3.46 o 
  -5   0   1    13209.63    12280.10     78.14 o 
  -3   0   1     1569.89     1454.73      9.93 o 
   1   0   1     1780.03     1686.06     29.34 o 
   3   0   1     6213.91     6274.33     47.24 o 
   5   0   1      212.09      268.26      2.58 o 
   7   0   1     2382.63     2307.43     15.84 o 
   9   0   1      684.48      675.84      6.16 o 
  11   0   1      470.11      432.08     21.28 o 
  13   0   1      104.61      111.36      8.66 o 
  15   0   1      388.33      364.70     15.77 o 
  17   0   1        0.85       -2.40      5.70 o 
 -19   1   1        0.05        2.45      4.01 o 
 -18   1   1       32.48       39.70      6.17 o 
 -17   1   1        1.04       -0.26      3.66 o 
 -16   1   1        7.46        6.97      3.69 o 
 -15   1   1       17.03       14.17      3.89 o 
 -14   1   1       52.30       50.78      3.96 o 
 -13   1   1      139.63      133.57      3.45 o 
 -12   1   1       21.78       21.36      1.66 o 
 -11   1   1      496.52      536.24      5.36 o 
 -10   1   1      536.16      564.50      5.69 o 
  -9   1   1      602.64      600.34      5.40 o 
  -8   1   1     1677.70     1711.97      9.36 o 
  -7   1   1      200.39      165.82      1.95 o 
  -6   1   1       75.80       90.01      1.41 o 
  -5   1   1      398.72      424.32      3.10 o 
  -4   1   1     1801.51     1840.95      9.81 o 
  -3   1   1     5188.17     5161.13     25.57 o 
  -2   1   1    29324.10    23783.72    154.46 o 
  -1   1   1       77.58       64.06      1.05 o 
   0   1   1      297.01      278.39      3.50 o 
   1   1   1     5424.90     5385.69     34.89 o 
   2   1   1      129.09       98.07      1.16 o 
   3   1   1     1064.05     1031.88      9.14 o 
   4   1   1     1113.53     1229.87      7.62 o 
   5   1   1      594.97      620.02      3.98 o 
   6   1   1       14.67       12.84      0.80 o 
   7   1   1      176.06      176.96      1.87 o 
   8   1   1       64.07       58.85      1.42 o 
   9   1   1      409.91      383.59      3.13 o 
  10   1   1       56.19       52.69      1.75 o 
  11   1   1      110.04       97.24      2.35 o 
  12   1   1      606.83      603.48      7.46 o 
  13   1   1       48.78       47.64      4.04 o 
  14   1   1      131.59      144.03      8.74 o 
  15   1   1        0.00        1.15      3.38 o 
  16   1   1        0.54        3.23      3.79 o 
  17   1   1       13.55        2.92      6.31 o 
  18   1   1        6.80        3.86      6.07 o 
 -19   2   1       10.62        3.44      6.83 o 
 -18   2   1       13.33       11.58      6.83 o 
 -17   2   1        0.00        2.78      3.69 o 
 -16   2   1        3.59       11.41      4.90 o 
 -15   2   1       29.54       22.96      4.26 o 
 -14   2   1      226.60      229.21      8.31 o 
 -13   2   1        2.97        3.00      2.28 o 
 -12   2   1       11.79       11.51      1.79 o 
 -11   2   1     1746.18     1704.88     12.64 o 
 -10   2   1        1.68        1.92      1.11 o 
  -9   2   1        2.37        4.43      1.06 o 
  -8   2   1      150.88      134.40      2.87 o 
  -7   2   1      425.45      405.53      3.91 o 
  -6   2   1      510.44      528.83      4.23 o 
  -5   2   1      193.90      195.16      4.39 o 
  -4   2   1       71.87       77.21      1.51 o 
  -3   2   1        0.08       -0.82      0.82 o 
  -2   2   1      160.01      147.57      2.38 o 
  -1   2   1      140.07      144.92      3.07 o 
   0   2   1        5.99        3.83      0.89 o 
   1   2   1    12749.97    12153.15     94.50 o 
   2   2   1    14166.16    13986.49    100.12 o 
   3   2   1      134.22      150.94      2.05 o 
   4   2   1      295.25      322.59      2.86 o 
   5   2   1       62.97       70.36      1.76 o 
   6   2   1     1810.61     1891.77     11.13 o 
   7   2   1       57.22       61.93      1.82 o 
   8   2   1        7.08        3.36      0.95 o 
   9   2   1      204.13      182.57      3.26 o 
  10   2   1      403.39      427.73      5.26 o 
  11   2   1       70.72       69.42      2.47 o 
  12   2   1       17.81       31.80      4.37 o 
  13   2   1      281.48      281.17     13.99 o 
  14   2   1      126.85      128.46      6.51 o 
  15   2   1        3.36        3.13      3.45 o 
  16   2   1        4.82        6.99      3.65 o 
  17   2   1       27.27       31.19      5.25 o 
  18   2   1       26.93       52.13      8.71 o 
 -19   3   1        1.64        3.72      5.84 o 
 -18   3   1        5.07        1.00      4.04 o 
 -17   3   1        9.14        8.66     11.77 o 
 -16   3   1       93.76      101.62      6.82 o 
 -15   3   1        0.00        1.70      3.51 o 
 -14   3   1       57.48       58.38      8.17 o 
 -13   3   1       55.65       48.32      4.97 o 
 -12   3   1      471.17      462.59      8.01 o 
 -11   3   1      314.36      329.76      4.89 o 
 -10   3   1       74.14       90.40      3.98 o 
  -9   3   1       23.70       17.52      1.56 o 
  -8   3   1        1.50        1.20      1.07 o 
  -7   3   1       14.72       22.72      1.47 o 
  -6   3   1      468.00      464.54      4.81 o 
  -5   3   1       60.15       69.10      1.90 o 
  -4   3   1      725.65      780.64      7.09 o 
  -3   3   1       22.21       26.08      1.50 o 
  -2   3   1       41.98       35.43      1.90 o 
  -1   3   1      709.79      840.74      8.97 o 
   0   3   1       64.04       67.87      2.32 o 
   1   3   1      826.70      869.57     10.52 o 
   2   3   1      595.23      667.82      7.02 o 
   3   3   1      172.51      215.09      3.11 o 
   4   3   1     3443.42     3604.77     26.86 o 
   5   3   1        2.09        0.92      1.08 o 
   6   3   1      154.97      161.60      2.88 o 
   7   3   1       50.37       52.27      1.84 o 
   8   3   1      143.76      175.95      3.14 o 
   9   3   1       23.99       29.09      1.59 o 
  10   3   1      151.01      171.93      4.03 o 
  11   3   1       84.77       74.34      2.96 o 
  12   3   1        0.06       -0.01      2.95 o 
  13   3   1      229.69      247.72      8.64 o 
  14   3   1       41.85       48.40      4.83 o 
  15   3   1        0.09       -1.05      3.28 o 
  16   3   1        5.35        6.43      3.97 o 
  17   3   1        2.40        1.80      4.20 o 
  18   3   1        3.38        4.88      4.06 o 
 -18   4   1        0.01        1.60      6.07 o 
 -17   4   1        8.39       11.40      4.66 o 
 -16   4   1        0.96       -2.00      5.25 o 
 -15   4   1       15.79       22.61      4.68 o 
 -14   4   1        2.92        0.66      3.48 o 
 -13   4   1      207.50      216.64     12.20 o 
 -12   4   1        0.73        1.56      2.47 o 
 -11   4   1      122.89      105.99      3.94 o 
 -10   4   1       49.66       43.80      3.83 o 
  -9   4   1      152.37      161.06      4.50 o 
  -8   4   1        5.61        7.45      1.68 o 
  -7   4   1       35.06       39.71      2.20 o 
  -6   4   1      211.15      211.53      4.13 o 
  -5   4   1      766.62      769.14      8.41 o 
  -4   4   1        0.59        1.80      1.44 o 
  -3   4   1      169.77      152.61      4.92 o 
  -2   4   1       31.16       38.43      2.85 o 
  -1   4   1       28.51       46.32      3.35 o 
   0   4   1      148.24      150.35      5.34 o 
   1   4   1      459.65      480.08      7.91 o 
   2   4   1       55.48       70.29      3.02 o 
   3   4   1        3.97        6.85      1.49 o 
   4   4   1        1.30        1.86      1.44 o 
   5   4   1        0.20        0.72      1.26 o 
   6   4   1      148.77      148.55      3.46 o 
   7   4   1       13.26       15.23      1.69 o 
   8   4   1       30.49       36.65      2.26 o 
   9   4   1       13.62       15.09      1.80 o 
  10   4   1       19.03       15.74      2.38 o 
  11   4   1      160.53      176.20      7.26 o 
  12   4   1        7.76        9.90      3.48 o 
  13   4   1        5.71        9.23      3.82 o 
  14   4   1       25.84       20.42      4.41 o 
  15   4   1        6.65        4.12      3.95 o 
  16   4   1        5.33        4.59      4.18 o 
  17   4   1       16.90       17.63      4.99 o 
  18   4   1        0.03       -0.89      6.26 o 
 -17   5   1        5.62        6.92      4.69 o 
 -16   5   1        2.75       -2.11      6.47 o 
 -15   5   1        5.72       10.24      4.51 o 
 -14   5   1        0.93       -2.80      3.64 o 
 -13   5   1        8.09        6.51      4.17 o 
 -12   5   1       41.00       30.59      7.77 o 
 -11   5   1      158.51      150.36      7.72 o 
 -10   5   1       21.92       22.13      3.11 o 
  -9   5   1        1.60        1.44      2.05 o 
  -8   5   1      154.42      192.10      5.22 o 
  -7   5   1       25.77       26.39      3.11 o 
  -6   5   1       14.06       24.03      2.79 o 
  -5   5   1      305.07      301.02      6.03 o 
  -4   5   1       74.56       75.78      3.89 o 
  -3   5   1        0.77        0.16      2.03 o 
  -2   5   1       75.56       69.94      3.63 o 
  -1   5   1       73.52       80.24      6.36 o 
   0   5   1       50.88       44.06      3.84 o 
   1   5   1      326.16      343.77      8.88 o 
   2   5   1        1.79        5.95      2.23 o 
   3   5   1      234.31      247.93      6.25 o 
   4   5   1       11.01       13.30      2.11 o 
   5   5   1       66.15       51.29      2.90 o 
   6   5   1      229.11      258.78      5.82 o 
   7   5   1       63.93       61.49      3.21 o 
   8   5   1       93.82      110.59      4.01 o 
   9   5   1       12.02       16.55      2.39 o 
  10   5   1       36.52       50.10      3.81 o 
  11   5   1       56.15       69.21      5.58 o 
  12   5   1       45.16       45.20      5.05 o 
  13   5   1        1.37        0.20      3.53 o 
  14   5   1       34.51       27.12      5.11 o 
  15   5   1        4.81        4.63      7.23 o 
  16   5   1        2.50       -1.28      8.99 o 
  17   5   1        0.20       -5.98      5.98 o 
 -16   6   1        4.82       13.14      8.10 o 
 -15   6   1        0.90       -1.26      4.63 o 
 -14   6   1       11.89       15.16      4.88 o 
 -13   6   1        6.08       -3.67      6.47 o 
 -12   6   1        6.48        9.94      5.65 o 
 -11   6   1       47.70       51.62      5.61 o 
 -10   6   1        1.88       -2.16      2.67 o 
  -9   6   1       15.79       21.38      3.34 o 
  -8   6   1       89.65       96.32      4.25 o 
  -7   6   1      149.91      117.02      4.53 o 
  -6   6   1        0.01       -2.03      2.12 o 
  -5   6   1      129.56      152.97      7.55 o 
  -4   6   1        0.99        1.26      2.50 o 
  -3   6   1        0.04       -0.34      2.33 o 
  -2   6   1       39.67       36.71      3.41 o 
  -1   6   1       30.08       36.64      3.39 o 
   0   6   1       30.58       25.15      3.96 o 
   1   6   1        9.38        4.26      2.56 o 
   2   6   1      130.45      119.46      7.19 o 
   3   6   1      269.80      312.82      7.69 o 
   4   6   1      165.30      151.77      5.87 o 
   5   6   1        0.04       -0.22      2.19 o 
   6   6   1       17.67       15.89      2.59 o 
   7   6   1        0.02        4.39      2.28 o 
   8   6   1        0.83        0.28      2.64 o 
   9   6   1        0.56       -0.90      2.67 o 
  10   6   1        2.44        5.96      5.51 o 
  11   6   1        6.77        3.74      3.86 o 
  12   6   1        7.55       15.98      4.77 o 
  13   6   1       26.50       28.75      5.53 o 
  14   6   1        2.29        0.76      4.54 o 
  15   6   1        2.88        5.19      5.06 o 
 -14   7   1        0.26        3.28      4.98 o 
 -13   7   1        0.16       -1.19      4.39 o 
 -12   7   1       70.51       76.23      7.20 o 
 -11   7   1       23.49       23.52      6.99 o 
 -10   7   1       68.13       63.20      6.38 o 
  -9   7   1       24.21       36.96      4.44 o 
  -8   7   1       49.14       50.75      4.56 o 
  -7   7   1        0.04       -0.77      2.64 o 
  -6   7   1       12.53       14.44      3.33 o 
  -5   7   1       31.49       29.19      3.34 o 
  -4   7   1      124.81      122.43      5.89 o 
  -3   7   1       15.80       10.72      3.37 o 
  -2   7   1       12.38       11.13      3.43 o 
  -1   7   1      243.01      228.15      9.35 o 
   0   7   1      531.56      499.19     10.25 o 
   1   7   1      190.23      204.87      7.15 o 
   2   7   1      305.79      258.48     11.38 o 
   3   7   1       31.62       29.66      3.96 o 
   4   7   1       11.56       20.52      4.04 o 
   5   7   1       40.44       44.17      3.65 o 
   6   7   1        0.06       -1.75      2.39 o 
   7   7   1       30.79       25.89      3.83 o 
   8   7   1        0.51        0.93      3.99 o 
   9   7   1       21.12       26.73      5.06 o 
  10   7   1       70.35       63.58      6.38 o 
  11   7   1       48.27       50.57      6.43 o 
  12   7   1       39.22       34.91      5.76 o 
  13   7   1        0.34       -1.61      4.35 o 
 -11   8   1        9.41       16.11      5.38 o 
 -10   8   1       56.97       56.35      8.03 o 
  -9   8   1       34.93       35.49      5.98 o 
  -8   8   1        0.44       -1.61      4.47 o 
  -7   8   1       11.64       15.16      4.19 o 
  -6   8   1       15.76       21.01      4.40 o 
  -5   8   1        0.33       -1.43      3.05 o 
  -4   8   1        4.26        4.44      3.71 o 
  -3   8   1        0.07        2.26      3.45 o 
  -2   8   1        0.00       -0.97      3.46 o 
  -1   8   1       13.80        8.10      3.12 o 
   0   8   1        6.45       10.20      4.47 o 
   1   8   1        9.48        9.84      3.23 o 
   2   8   1        0.15        5.81      3.61 o 
   3   8   1        6.74        2.44      3.51 o 
   4   8   1        1.67        1.19      3.37 o 
   5   8   1        3.18        1.26      3.45 o 
   6   8   1       10.16        7.77      3.86 o 
   7   8   1        3.22        9.77      4.77 o 
   8   8   1       28.55       17.93      5.36 o 
   9   8   1       19.87       20.82      5.55 o 
  10   8   1       49.42       57.51      6.82 o 
  -7   9   1        0.03       -5.01      5.01 o 
  -6   9   1        0.47       -3.88      3.88 o 
  -5   9   1        0.15       -3.95      3.95 o 
  -4   9   1        8.16        6.75      4.70 o 
  -3   9   1        2.78       -3.18      3.18 o 
  -2   9   1       36.85       35.53      4.45 o 
  -1   9   1       77.05       62.26      6.42 o 
   0   9   1       22.29       26.28      4.18 o 
   1   9   1      205.40      202.24      7.65 o 
   2   9   1        5.22        4.16      4.13 o 
   3   9   1        1.94       -0.17      3.65 o 
   4   9   1        0.67       -2.67      3.97 o 
   5   9   1        0.00       -1.10      4.78 o 
   6   9   1        0.24       -4.04      5.53 o 
 -18   0   2        3.61        3.81      5.56 o 
 -16   0   2        7.20        4.10      4.71 o 
 -14   0   2       81.44       85.43     11.18 o 
 -12   0   2     1366.70     1339.47     20.50 o 
 -10   0   2     1775.82     1811.41     21.59 o 
  -8   0   2       93.58      100.09      2.54 o 
  -6   0   2      522.57      536.75      5.29 o 
  -4   0   2     1015.77     1029.44      8.26 o 
  -2   0   2     2761.67     2566.24     20.73 o 
   0   0   2     6264.86     3553.26     78.50 o 
   2   0   2    57076.96    46990.09    510.65 o 
   4   0   2     3490.33     3462.29     28.11 o 
   6   0   2      529.77      579.03      6.19 o 
   8   0   2       19.45       18.20      1.39 o 
  10   0   2      121.93      120.56      3.58 o 
  12   0   2       97.88       80.01      4.34 o 
  14   0   2       73.21       59.57      7.44 o 
  16   0   2      147.91      169.66     12.67 o 
  18   0   2       20.88       23.54      7.25 o 
 -19   1   2        0.88       -1.59      3.68 o 
 -18   1   2        0.21        0.77      3.92 o 
 -17   1   2        0.03       -3.29      3.29 o 
 -16   1   2       23.29       16.18      4.06 o 
 -15   1   2       71.22       54.29      5.02 o 
 -14   1   2       24.83       27.82      2.88 o 
 -13   1   2      110.63      109.96      2.71 o 
 -12   1   2        2.27        1.33      1.21 o 
 -11   1   2      282.79      288.45      3.83 o 
 -10   1   2       75.56       80.52      2.25 o 
  -9   1   2     1476.80     1421.07      9.19 o 
  -8   1   2       41.88       37.55      1.08 o 
  -7   1   2     2547.89     2489.02     12.79 o 
  -6   1   2      247.78      286.53      2.56 o 
  -5   1   2     3778.64     3793.72     19.29 o 
  -4   1   2      650.14      637.29      4.04 o 
  -3   1   2      446.68      454.75      3.23 o 
  -2   1   2     8595.60     8229.82     53.19 o 
  -1   1   2     4510.68     4513.40     29.24 o 
   0   1   2     2230.29     2165.98     17.74 o 
   1   1   2        1.24        1.97      0.61 o 
   2   1   2     9536.83     9259.04     55.86 o 
   3   1   2     6448.94     6694.84     37.50 o 
   4   1   2     2015.05     2003.96     12.61 o 
   5   1   2      248.42      243.49      3.27 o 
   6   1   2      506.06      448.41      3.40 o 
   7   1   2      297.89      339.25      2.90 o 
   8   1   2        0.73        2.67      0.67 o 
   9   1   2      321.68      349.36      4.68 o 
  10   1   2        0.89        1.89      1.21 o 
  11   1   2        5.48       11.06      1.59 o 
  12   1   2      215.51      201.83      5.78 o 
  13   1   2      148.77      134.93      5.20 o 
  14   1   2        1.66        0.09      2.46 o 
  15   1   2       18.39       16.76      6.36 o 
  16   1   2      100.08      102.65      9.89 o 
  17   1   2       19.89       17.85      7.44 o 
  18   1   2       21.93       27.64      7.63 o 
 -19   2   2        0.13        5.09      5.84 o 
 -18   2   2       28.04       35.50      8.15 o 
 -17   2   2       11.82       15.45      4.28 o 
 -16   2   2        3.21        5.02      3.59 o 
 -15   2   2       13.63       11.02      3.06 o 
 -14   2   2        9.48        8.86      2.78 o 
 -13   2   2      240.34      267.63      4.89 o 
 -12   2   2      419.28      450.89      5.32 o 
 -11   2   2      610.22      601.70      6.15 o 
 -10   2   2        5.73        5.30      1.14 o 
  -9   2   2       93.69       88.86      2.37 o 
  -8   2   2      961.80      972.56      9.50 o 
  -7   2   2       16.53       13.47      0.98 o 
  -6   2   2      433.94      398.91      3.78 o 
  -5   2   2      109.51      104.01      2.21 o 
  -4   2   2     5413.31     5351.52     32.15 o 
  -3   2   2     1836.14     1860.98     14.51 o 
  -2   2   2      836.43      844.35      7.48 o 
  -1   2   2      709.71      701.75      6.38 o 
   0   2   2     2638.01     2643.32     21.89 o 
   1   2   2     5419.70     5628.58     44.53 o 
   2   2   2      279.78      260.91      2.92 o 
   3   2   2       11.25       11.87      0.88 o 
   4   2   2     2394.77     2329.35     13.82 o 
   5   2   2      756.71      775.68      5.97 o 
   6   2   2     1016.73      971.34      6.39 o 
   7   2   2        0.71       -0.57      0.57 o 
   8   2   2       65.10       71.71      1.76 o 
   9   2   2        0.10       -1.00      1.00 o 
  10   2   2      158.45      162.64      4.03 o 
  11   2   2       88.37       93.31      2.59 o 
  12   2   2       10.45       11.65      4.31 o 
  13   2   2       74.92       73.62      5.27 o 
  14   2   2      140.89      136.49      6.74 o 
  15   2   2       14.55       10.97      3.64 o 
  16   2   2       10.68       17.69      4.21 o 
  17   2   2        5.00        2.19      3.93 o 
  18   2   2        0.82       -3.30      5.56 o 
 -19   3   2        0.16       -0.03      5.67 o 
 -18   3   2        2.89        1.79      4.19 o 
 -17   3   2       48.51       47.85      5.50 o 
 -16   3   2        0.06        1.75      3.77 o 
 -15   3   2        0.89        4.54      3.46 o 
 -14   3   2        1.73       -0.22      3.60 o 
 -13   3   2      347.36      324.74      7.49 o 
 -12   3   2       69.61       59.30      3.02 o 
 -11   3   2       56.14       57.03      2.63 o 
 -10   3   2      796.32      862.69      9.27 o 
  -9   3   2      339.98      331.96      4.72 o 
  -8   3   2        8.15       12.41      1.36 o 
  -7   3   2      431.36      451.70      4.86 o 
  -6   3   2        2.19        2.22      0.96 o 
  -5   3   2      397.40      424.87      5.40 o 
  -4   3   2       35.48       40.34      1.92 o 
  -3   3   2      273.28      291.41      4.11 o 
  -2   3   2       89.30       83.57      2.60 o 
  -1   3   2      739.05      711.18     15.97 o 
   0   3   2      622.30      665.21      7.58 o 
   1   3   2     4909.55     5063.11     41.05 o 
   2   3   2      196.93      232.36      3.52 o 
   3   3   2       88.88       40.46      1.65 o 
   4   3   2      117.89      152.65      2.92 o 
   5   3   2      953.82      970.88      8.99 o 
   6   3   2      220.98      250.70      3.50 o 
   7   3   2        0.69       -0.13      0.95 o 
   8   3   2        1.54        1.48      0.93 o 
   9   3   2       36.69       39.36      1.70 o 
  10   3   2       60.97       60.40      2.90 o 
  11   3   2        0.05        2.08      2.65 o 
  12   3   2        6.81        6.08      3.67 o 
  13   3   2        6.50        4.38      3.26 o 
  14   3   2       24.52       27.79      4.29 o 
  15   3   2        2.59        5.24      3.68 o 
  16   3   2       35.04       51.23      5.52 o 
  17   3   2       10.88        8.28     10.48 o 
  18   3   2        3.15       -3.90      3.95 o 
 -19   4   2        0.38        1.84      6.59 o 
 -18   4   2        1.27       -4.03      4.03 o 
 -17   4   2        2.99        4.00      6.40 o 
 -16   4   2        2.99        4.14      3.97 o 
 -15   4   2       12.16       10.71      5.65 o 
 -14   4   2       35.58       31.92      4.72 o 
 -13   4   2       34.14       30.82      4.90 o 
 -12   4   2       60.66       58.67      3.28 o 
 -11   4   2       66.00       62.56      3.25 o 
 -10   4   2     1292.91     1308.32     14.63 o 
  -9   4   2        1.05        1.97      1.85 o 
  -8   4   2      626.22      626.36      8.70 o 
  -7   4   2      580.45      570.89      8.10 o 
  -6   4   2     2048.34     2043.91     19.62 o 
  -5   4   2      107.56      110.13      4.11 o 
  -4   4   2      717.24      707.19     10.40 o 
  -3   4   2       98.72       98.68      3.81 o 
  -2   4   2        2.09        6.98      2.22 o 
  -1   4   2        0.01       -3.54      3.70 o 
   0   4   2      188.92      195.64      4.89 o 
   1   4   2      577.71      691.61     14.64 o 
   2   4   2       66.00       84.40      3.09 o 
   3   4   2      223.23      249.65      4.13 o 
   4   4   2        8.13       11.15      1.54 o 
   5   4   2       73.96       72.94      2.47 o 
   6   4   2      240.37      198.12      3.87 o 
   7   4   2       24.08       24.86      1.86 o 
   8   4   2      172.78      159.92      5.01 o 
   9   4   2        6.10        5.78      1.57 o 
  10   4   2        7.72        2.97      2.16 o 
  11   4   2      107.76       86.92      7.39 o 
  12   4   2       44.30       45.68      8.12 o 
  13   4   2        0.71       -1.86      4.24 o 
  14   4   2        2.72        2.14      3.77 o 
  15   4   2        3.04        1.95      3.99 o 
  16   4   2       10.05        7.58      4.34 o 
  17   4   2        0.06       -1.02      5.42 o 
 -18   5   2        0.79        5.37      6.64 o 
 -17   5   2        2.09        0.22      4.37 o 
 -16   5   2       15.77       16.23      5.12 o 
 -15   5   2       19.93       15.46      4.79 o 
 -14   5   2       33.30       25.84      6.03 o 
 -13   5   2        2.79        2.36      3.71 o 
 -12   5   2       99.03       99.05      6.32 o 
 -11   5   2      175.40      172.49      5.29 o 
 -10   5   2      365.66      359.90      7.19 o 
  -9   5   2      234.04      229.46      5.75 o 
  -8   5   2       63.96       67.02      3.53 o 
  -7   5   2      518.86      512.73      9.23 o 
  -6   5   2       28.91       37.61      2.71 o 
  -5   5   2       14.26       10.03      2.42 o 
  -4   5   2        7.51        6.85      2.29 o 
  -3   5   2      314.53      321.38      7.08 o 
  -2   5   2       75.80       64.41      3.51 o 
  -1   5   2      134.61      134.10      4.66 o 
   0   5   2       33.89       35.75      3.54 o 
   1   5   2       17.46        8.37      2.76 o 
   2   5   2      171.04      174.75      5.25 o 
   3   5   2       59.18       56.35      3.43 o 
   4   5   2      316.32      313.57      7.20 o 
   5   5   2      164.93      134.10      4.16 o 
   6   5   2      167.73      171.26      4.63 o 
   7   5   2      152.07      119.89      4.25 o 
   8   5   2        2.56        1.66      1.85 o 
   9   5   2       13.09       16.36      2.81 o 
  10   5   2        0.01        2.54      3.09 o 
  11   5   2        5.36        1.71      3.34 o 
  12   5   2        0.01       -4.26      5.39 o 
  13   5   2        1.70        1.00      3.79 o 
  14   5   2        0.06       -1.36      3.86 o 
  15   5   2        4.24        0.54      6.59 o 
  16   5   2        0.31       -4.19      4.19 o 
 -16   6   2        4.30        0.23     11.75 o 
 -15   6   2       17.62       14.73      5.18 o 
 -14   6   2       10.27        4.62      4.59 o 
 -13   6   2        0.03        0.14      4.21 o 
 -12   6   2        3.81        0.64      3.70 o 
 -11   6   2        0.01       -0.58      2.89 o 
 -10   6   2       50.61       50.23      4.36 o 
  -9   6   2        1.31        2.03      2.38 o 
  -8   6   2       38.73       38.78      3.31 o 
  -7   6   2        6.00        4.64      2.26 o 
  -6   6   2       13.65       17.01      2.62 o 
  -5   6   2       31.74       26.80      4.53 o 
  -4   6   2        2.68        2.76      2.62 o 
  -3   6   2       97.87       92.02      4.67 o 
  -2   6   2       33.42       39.03      3.72 o 
  -1   6   2       17.57       10.64      2.90 o 
   0   6   2      471.42      445.98     11.28 o 
   1   6   2        0.21       -2.20      2.28 o 
   2   6   2       10.66       10.65      3.87 o 
   3   6   2       85.91      100.09      4.84 o 
   4   6   2       61.52       53.53      4.26 o 
   5   6   2      168.33      165.99      5.08 o 
   6   6   2        3.30        3.53      2.29 o 
   7   6   2        0.00       -2.50      2.50 o 
   8   6   2        7.17       12.18      3.14 o 
   9   6   2       11.18       16.56      4.22 o 
  10   6   2        0.44        0.03      3.68 o 
  11   6   2        5.81        2.36      3.86 o 
  12   6   2        2.55        2.57      6.12 o 
  13   6   2       37.59       39.72      5.75 o 
  14   6   2       33.41       44.80      6.21 o 
  15   6   2        1.53        1.21      4.34 o 
 -14   7   2       11.48       14.48      7.98 o 
 -13   7   2        5.42       -0.45      6.15 o 
 -12   7   2        3.43       -0.40      4.47 o 
 -11   7   2       12.18        5.86      4.64 o 
 -10   7   2        0.00        1.25      3.49 o 
  -9   7   2       63.67       72.52      6.38 o 
  -8   7   2       32.32       39.74      3.69 o 
  -7   7   2        1.60        4.66      2.78 o 
  -6   7   2       40.49       43.54      3.65 o 
  -5   7   2      159.99      170.58      6.91 o 
  -4   7   2        2.03        0.02      2.92 o 
  -3   7   2       65.25       59.85      4.54 o 
  -2   7   2       63.76       50.02      4.30 o 
  -1   7   2        1.15       -0.86      2.86 o 
   0   7   2       43.42       41.72      3.53 o 
   1   7   2        9.66        4.33      3.18 o 
   2   7   2      320.62      305.57      8.47 o 
   3   7   2        0.65        0.98      2.92 o 
   4   7   2       20.54       18.30      2.93 o 
   5   7   2        4.69       -1.07      2.45 o 
   6   7   2       40.61       39.85      4.20 o 
   7   7   2       22.56       28.87      6.50 o 
   8   7   2       11.31        3.32      3.98 o 
   9   7   2       61.78       51.49      5.81 o 
  10   7   2       30.11       45.39      5.93 o 
  11   7   2        3.10        2.58      4.43 o 
  12   7   2       32.67       35.65      6.13 o 
  13   7   2        0.70       -1.40      4.80 o 
 -12   8   2        2.01       -2.40      6.83 o 
 -11   8   2       87.28       90.25      7.84 o 
 -10   8   2       49.09       36.31     11.56 o 
  -9   8   2       20.84       23.98      5.74 o 
  -8   8   2        3.68       -0.64      3.67 o 
  -7   8   2        4.39        6.69      4.19 o 
  -6   8   2       19.33       14.64      3.49 o 
  -5   8   2       42.37       50.08      4.26 o 
  -4   8   2       75.43       78.30      5.60 o 
  -3   8   2        2.19        6.49      3.69 o 
  -2   8   2       65.84       56.54      6.77 o 
  -1   8   2       33.82       28.12      3.76 o 
   0   8   2        4.96        4.82      3.00 o 
   1   8   2        1.23       -0.26      2.92 o 
   2   8   2       48.78       41.59      4.02 o 
   3   8   2        3.13        3.47      2.91 o 
   4   8   2        6.61        8.87      3.80 o 
   5   8   2       20.94       19.88      4.09 o 
   6   8   2        0.09       -3.88      3.88 o 
   7   8   2        0.11        0.39      7.28 o 
   8   8   2        2.57        3.17      4.48 o 
   9   8   2        0.02       -2.23      4.47 o 
  10   8   2       32.79       18.60      8.19 o 
  -7   9   2        1.52        3.38      4.93 o 
  -6   9   2        3.35        3.29      4.34 o 
  -5   9   2        2.21        0.49      4.15 o 
  -4   9   2        4.20        1.22      4.35 o 
  -3   9   2       10.68        8.96      4.53 o 
  -2   9   2        7.38       -0.03      3.33 o 
  -1   9   2       70.65       67.77      7.09 o 
   0   9   2        0.04        2.47      3.53 o 
   1   9   2       74.62       73.26      6.05 o 
   2   9   2       14.34       17.02      4.77 o 
   3   9   2       71.25       74.80      5.13 o 
   4   9   2        5.90        2.56      4.03 o 
   5   9   2        3.18       14.93      8.19 o 
   6   9   2       12.90        9.84      7.44 o 
 -19   0   3        4.74       11.49      6.26 o 
 -17   0   3       18.83       19.35      5.98 o 
 -15   0   3       39.00       42.19      6.64 o 
 -13   0   3        0.01        0.64      1.68 o 
 -11   0   3      558.20      591.98      8.80 o 
  -9   0   3        0.40        1.72      1.18 o 
  -7   0   3       11.89       12.27      1.07 o 
  -5   0   3     2860.42     3101.80     22.50 o 
  -3   0   3      295.57      346.55      4.76 o 
  -1   0   3      605.91      560.95      7.31 o 
   1   0   3     6082.09     6064.13     93.61 o 
   3   0   3     2981.70     3257.62     36.71 o 
   5   0   3    10945.35    11085.44    212.08 o 
   7   0   3      226.49      170.49      2.98 o 
   9   0   3       10.97       11.90      1.55 o 
  11   0   3       95.01       87.12      4.27 o 
  13   0   3      344.22      313.00     13.94 o 
  15   0   3       62.74       49.07      7.63 o 
  17   0   3       22.19       17.94      7.25 o 
 -20   1   3        5.72        1.13      5.70 o 
 -19   1   3        0.26        3.60      4.39 o 
 -18   1   3        0.16        1.94      3.87 o 
 -17   1   3        1.47       -2.17      3.25 o 
 -16   1   3        8.37        7.20      5.39 o 
 -15   1   3        3.83        2.31      3.16 o 
 -14   1   3       34.38       33.21      3.05 o 
 -13   1   3        0.13       -1.18      1.18 o 
 -12   1   3       57.70       64.70      2.27 o 
 -11   1   3      497.17      472.41      5.13 o 
 -10   1   3       85.53       75.10      3.81 o 
  -9   1   3     1661.08     1843.73     11.38 o 
  -8   1   3       77.60       86.84      1.68 o 
  -7   1   3      319.04      304.56      2.83 o 
  -6   1   3        1.66        1.35      0.55 o 
  -5   1   3       71.88       69.21      1.26 o 
  -4   1   3       19.55       10.31      0.62 o 
  -3   1   3     2384.33     2528.62     14.61 o 
  -2   1   3      154.03      131.06      1.66 o 
  -1   1   3     5418.46     5348.41     34.47 o 
   0   1   3    23433.95    21152.13    208.11 o 
   1   1   3     1090.03     1126.33      7.82 o 
   2   1   3    11287.91    10735.48     79.33 o 
   3   1   3      326.79      277.05      2.25 o 
   4   1   3       84.49       67.56      1.40 o 
   5   1   3      696.05      662.12      5.54 o 
   6   1   3      155.29      194.70      2.78 o 
   7   1   3       36.74       41.05      1.40 o 
   8   1   3        1.99        2.04      0.97 o 
   9   1   3       41.22       38.91      1.72 o 
  10   1   3      604.70      584.07      8.58 o 
  11   1   3      160.68      166.27      3.57 o 
  12   1   3       49.69       52.02      3.96 o 
  13   1   3        2.10        0.04      2.76 o 
  14   1   3       69.79       65.81      4.85 o 
  15   1   3       70.58       73.98      8.52 o 
  16   1   3        2.80        5.93      5.89 o 
  17   1   3       26.14       28.49      8.10 o 
  18   1   3       32.83       25.99      7.77 o 
 -19   2   3        0.50        0.14      4.99 o 
 -18   2   3        2.36        1.37      5.70 o 
 -17   2   3       68.72       70.90      6.13 o 
 -16   2   3       21.43       12.30      3.22 o 
 -15   2   3        3.73        5.85      2.82 o 
 -14   2   3       32.37       19.00      2.08 o 
 -13   2   3       38.86       35.38      2.12 o 
 -12   2   3      604.24      640.56      6.91 o 
 -11   2   3      344.17      343.61      4.49 o 
 -10   2   3       20.45       22.37      1.44 o 
  -9   2   3      265.87      249.82      3.49 o 
  -8   2   3       72.67       63.16      1.65 o 
  -7   2   3       36.30       45.69      2.25 o 
  -6   2   3     1218.06     1189.86      8.24 o 
  -5   2   3       17.20       20.93      0.98 o 
  -4   2   3      162.67      163.43      2.28 o 
  -3   2   3      565.66      587.50      5.83 o 
  -2   2   3        2.52        4.38      0.81 o 
  -1   2   3      939.35      938.88      8.09 o 
   0   2   3     5299.33     5324.89     42.27 o 
   1   2   3     1404.33     1408.82     11.05 o 
   2   2   3        3.35       -0.78      0.78 o 
   3   2   3     8651.47     8834.23     74.99 o 
   4   2   3     4743.22     4963.53     29.77 o 
   5   2   3      142.65      141.52      1.81 o 
   6   2   3      250.25      269.17      3.16 o 
   7   2   3      189.14      209.78      2.66 o 
   8   2   3      796.05      844.52      7.04 o 
   9   2   3      330.04      326.95      4.15 o 
  10   2   3       15.63       13.46      1.67 o 
  11   2   3        4.77        6.68      2.68 o 
  12   2   3       70.37       75.43      4.78 o 
  13   2   3       67.97       56.96      4.62 o 
  14   2   3       63.34       69.19      5.16 o 
  15   2   3       62.20       68.83      7.93 o 
  16   2   3       54.78       62.47      5.41 o 
  17   2   3        2.31       -3.12      3.52 o 
  18   2   3        7.74       18.36      7.11 o 
 -19   3   3        1.97       -1.89      4.04 o 
 -18   3   3       97.05      104.01      7.45 o 
 -17   3   3        8.90        0.73      6.12 o 
 -16   3   3        0.01        0.73      4.40 o 
 -15   3   3        9.33       10.62      3.82 o 
 -14   3   3       48.59       48.12      4.86 o 
 -13   3   3      123.45      119.77      4.14 o 
 -12   3   3       61.38       61.67      3.18 o 
 -11   3   3       62.33       66.25      2.75 o 
 -10   3   3     1491.12     1462.74     13.68 o 
  -9   3   3        3.65        4.12      1.49 o 
  -8   3   3      152.95      142.09      3.57 o 
  -7   3   3      414.65      454.20      4.95 o 
  -6   3   3      698.21      684.27      6.25 o 
  -5   3   3       33.09       32.46      1.40 o 
  -4   3   3       58.87       61.20      2.16 o 
  -3   3   3       11.22       14.99      1.32 o 
  -2   3   3      581.90      625.49      9.54 o 
  -1   3   3     1371.20     1461.57     13.85 o 
   0   3   3      103.20      103.12      2.80 o 
   1   3   3      417.10      513.71      7.91 o 
   2   3   3      785.67      828.37      7.79 o 
   3   3   3        3.11        3.30      0.97 o 
   4   3   3      341.03      284.51      3.93 o 
   5   3   3      311.58      305.54      4.67 o 
   6   3   3      843.96      832.13      9.17 o 
   7   3   3       75.64       65.83      1.86 o 
   8   3   3       45.98       49.08      1.70 o 
   9   3   3       20.90       14.23      1.82 o 
  10   3   3        5.84        7.51      1.87 o 
  11   3   3        1.47        1.84      2.82 o 
  12   3   3      149.32      156.53      6.67 o 
  13   3   3       17.69       15.19      3.60 o 
  14   3   3       58.42       58.32      5.20 o 
  15   3   3        1.05        0.35      3.54 o 
  16   3   3       31.43       31.11      4.70 o 
  17   3   3        0.98       -1.94      3.87 o 
  18   3   3        0.38       -5.23      5.51 o 
 -19   4   3        2.26       10.69      7.35 o 
 -18   4   3        0.17       -2.30      4.19 o 
 -17   4   3        3.95        6.71      4.54 o 
 -16   4   3        1.69        1.13      4.01 o 
 -15   4   3        0.92        7.95      6.47 o 
 -14   4   3       17.84       25.87      4.43 o 
 -13   4   3        4.19        9.96      2.87 o 
 -12   4   3       64.54       48.03      3.62 o 
 -11   4   3      465.59      526.59      9.56 o 
 -10   4   3       24.01       31.38      2.72 o 
  -9   4   3      234.22      196.38      8.03 o 
  -8   4   3       66.43       81.61      3.40 o 
  -7   4   3      167.92      185.48      4.64 o 
  -6   4   3      238.62      248.50      4.55 o 
  -5   4   3      209.90      218.43      5.47 o 
  -4   4   3      552.59      567.03      9.06 o 
  -3   4   3     1843.73     1889.37     21.06 o 
  -2   4   3        3.35        0.03      1.67 o 
  -1   4   3     2218.21     2269.66     23.27 o 
   0   4   3       20.32       17.67      2.13 o 
   1   4   3        0.12        2.34      1.59 o 
   2   4   3        0.10        1.36      1.29 o 
   3   4   3       30.06       39.29      2.30 o 
   4   4   3       36.13       41.54      2.06 o 
   5   4   3      219.66      223.45      4.00 o 
   6   4   3      103.85      105.69      2.98 o 
   7   4   3       91.91       89.35      2.87 o 
   8   4   3       89.15       84.04      3.26 o 
   9   4   3        5.07        8.34      2.29 o 
  10   4   3       11.87       11.58      3.28 o 
  11   4   3        2.90        3.41      3.17 o 
  12   4   3        9.81       13.45      3.78 o 
  13   4   3       26.21       32.24      4.57 o 
  14   4   3        8.63        9.47      6.52 o 
  15   4   3       78.45       86.07      6.47 o 
  16   4   3        0.18        5.02      4.26 o 
  17   4   3        1.16        5.79      5.53 o 
 -18   5   3        3.14        3.20      7.25 o 
 -17   5   3        0.05        2.11      4.23 o 
 -16   5   3       13.91       12.41      4.94 o 
 -15   5   3        2.42        2.67      4.06 o 
 -14   5   3        7.89        8.48      4.28 o 
 -13   5   3       11.61       12.99      4.31 o 
 -12   5   3      118.84       95.64      5.02 o 
 -11   5   3       49.38       42.55      3.16 o 
 -10   5   3       23.37       26.76      2.81 o 
  -9   5   3      478.36      469.58      8.23 o 
  -8   5   3      533.22      468.60      8.04 o 
  -7   5   3        1.83        1.05      2.06 o 
  -6   5   3       67.18       75.00      3.47 o 
  -5   5   3       60.85       61.40      4.49 o 
  -4   5   3       30.90       32.32      3.02 o 
  -3   5   3      147.79      122.93      6.63 o 
  -2   5   3        4.19        1.04      2.02 o 
  -1   5   3       65.95       65.98      7.33 o 
   0   5   3        1.87        1.81      2.43 o 
   1   5   3       56.16       52.19      3.93 o 
   2   5   3       48.79       50.24      3.23 o 
   3   5   3      127.75      147.36      4.09 o 
   4   5   3      319.32      319.69      5.99 o 
   5   5   3       49.09       52.37      2.87 o 
   6   5   3        1.48        2.66      1.82 o 
   7   5   3       14.87       13.72      2.09 o 
   8   5   3        5.52       13.68      2.72 o 
   9   5   3        0.73       -1.27      3.06 o 
  10   5   3      142.58      159.99      7.31 o 
  11   5   3        6.33        4.38      3.45 o 
  12   5   3       11.24       18.20      4.31 o 
  13   5   3        0.60        0.65      3.73 o 
  14   5   3        3.56        3.41      4.18 o 
  15   5   3        2.80        1.88      4.44 o 
  16   5   3        5.33        9.73      5.58 o 
 -16   6   3        1.00        3.75      4.69 o 
 -15   6   3       33.60       41.29      6.09 o 
 -14   6   3        5.28        6.66      4.28 o 
 -13   6   3        0.39        1.07      4.54 o 
 -12   6   3        3.01       -0.79      3.67 o 
 -11   6   3        6.41        3.45      3.70 o 
 -10   6   3       31.83       40.85      4.83 o 
  -9   6   3      136.41      119.49      4.86 o 
  -8   6   3        1.60        5.33      2.44 o 
  -7   6   3       16.31       11.41      2.54 o 
  -6   6   3      218.84      210.44      7.15 o 
  -5   6   3      105.22       96.32      4.90 o 
  -4   6   3       77.88       76.08      4.53 o 
  -3   6   3        3.68       -0.54      3.33 o 
  -2   6   3        5.32        2.43      2.53 o 
  -1   6   3       61.45       73.72      4.33 o 
   0   6   3       23.10       24.44      3.27 o 
   1   6   3        0.14        2.47      2.47 o 
   2   6   3       27.28       26.30      3.16 o 
   3   6   3      115.74       91.40      3.82 o 
   4   6   3      159.53      150.64      4.84 o 
   5   6   3       12.53       20.65      2.59 o 
   6   6   3       42.92       27.73      2.83 o 
   7   6   3      156.72      172.95      6.80 o 
   8   6   3        9.58        2.96      3.61 o 
   9   6   3        0.12        2.92      3.50 o 
  10   6   3        3.87        4.68      3.89 o 
  11   6   3        0.36        0.64      3.93 o 
  12   6   3        0.20       -0.95      3.98 o 
  13   6   3        4.41        3.36      4.48 o 
  14   6   3        5.20       14.42      5.17 o 
 -14   7   3        0.09        0.43      4.50 o 
 -13   7   3        4.10       -2.01      4.35 o 
 -12   7   3        1.20        1.39      4.39 o 
 -11   7   3        0.76       -2.43      4.08 o 
 -10   7   3        7.73       12.08      5.00 o 
  -9   7   3       11.14       11.55      3.13 o 
  -8   7   3       50.54       61.59      4.26 o 
  -7   7   3       29.53       29.23      3.42 o 
  -6   7   3       32.92       36.83      3.64 o 
  -5   7   3        4.30        1.97      3.03 o 
  -4   7   3        1.04       -2.65      2.65 o 
  -3   7   3       24.33       28.60      3.84 o 
  -2   7   3       23.65       26.42      3.82 o 
  -1   7   3       17.28       12.46      3.79 o 
   0   7   3       16.26       19.32      3.18 o 
   1   7   3       22.85       18.50      3.10 o 
   2   7   3      106.09      113.02      5.57 o 
   3   7   3       16.01       16.41      3.11 o 
   4   7   3       21.34       11.79      2.79 o 
   5   7   3        9.68       12.83      5.48 o 
   6   7   3        9.13       11.16      3.32 o 
   7   7   3      107.22      115.13      6.88 o 
   8   7   3        0.00        2.30      3.86 o 
   9   7   3        6.32        6.17      4.42 o 
  10   7   3        1.72        6.58      4.80 o 
  11   7   3       27.38       33.21      5.69 o 
  12   7   3       36.84       28.30      8.90 o 
 -12   8   3        0.00       -3.63      6.12 o 
 -11   8   3       10.62        8.89      5.01 o 
 -10   8   3        0.18       -0.75      4.79 o 
  -9   8   3       43.57       58.05      8.68 o 
  -8   8   3        1.30       -2.01      3.69 o 
  -7   8   3       83.61       72.14      7.04 o 
  -6   8   3       29.51       30.03      3.85 o 
  -5   8   3       20.38       24.21      4.33 o 
  -4   8   3        7.38        1.91      3.87 o 
  -3   8   3       10.63        1.46      4.67 o 
  -2   8   3        4.34        9.35      4.71 o 
  -1   8   3       39.33       38.90      3.94 o 
   0   8   3        0.82       -1.33      2.91 o 
   1   8   3        2.62        2.17      2.98 o 
   2   8   3       24.39       27.54      3.65 o 
   3   8   3        4.47        1.23      3.27 o 
   4   8   3        1.64       -2.46      3.29 o 
   5   8   3        7.87       -0.61      8.08 o 
   6   8   3        6.14        6.08      4.64 o 
   7   8   3       22.31       28.19      5.25 o 
   8   8   3       17.99       15.54      8.29 o 
   9   8   3        3.60        9.32      7.35 o 
  -8   9   3        0.29       -6.97      6.97 o 
  -7   9   3        7.30        6.52      4.44 o 
  -6   9   3       14.18       18.24      4.51 o 
  -5   9   3        1.23       -3.87      3.87 o 
  -4   9   3        7.71        3.44      4.20 o 
  -3   9   3        0.08        1.20      4.04 o 
  -2   9   3       11.92       13.03      4.01 o 
  -1   9   3        4.86        7.08      4.57 o 
   0   9   3        8.11       14.00      4.50 o 
   1   9   3       55.96       62.00      6.01 o 
   2   9   3       18.24       22.44      4.92 o 
   3   9   3        2.71        3.31      4.79 o 
   4   9   3        6.94        6.69      5.06 o 
   5   9   3        0.85       -5.60      6.64 o 
 -20   0   4        0.25        0.00      5.51 o 
 -18   0   4       11.91       11.58      6.22 o 
 -16   0   4      292.33      320.49     14.55 o 
 -14   0   4      277.24      307.85      8.33 o 
 -12   0   4       61.88       56.17      3.52 o 
 -10   0   4     1112.04     1017.75     12.62 o 
  -8   0   4     6711.75     7204.10     50.84 o 
  -6   0   4      132.25      157.80      2.59 o 
  -4   0   4       91.92       95.59      1.95 o 
  -2   0   4      664.39      729.36     12.90 o 
   0   0   4       65.68       62.51      2.73 o 
   2   0   4    12977.24    12718.08    194.95 o 
   4   0   4       45.98       49.72      4.73 o 
   6   0   4      323.27      332.17      4.06 o 
   8   0   4       13.48        4.35      1.22 o 
  10   0   4      412.61      389.69      6.39 o 
  12   0   4        0.14       -2.83      4.33 o 
  14   0   4        2.23        0.85      5.18 o 
  16   0   4      187.57      177.34     12.86 o 
 -20   1   4        0.01       -1.78      5.25 o 
 -19   1   4       64.40       65.48     12.15 o 
 -18   1   4        9.15        2.50      3.91 o 
 -17   1   4       54.55       43.42      5.11 o 
 -16   1   4       18.33       22.95      4.25 o 
 -15   1   4        1.25        2.78      1.88 o 
 -14   1   4       12.56        9.01      2.27 o 
 -13   1   4       24.93       19.78      1.75 o 
 -12   1   4        4.26        6.80      1.29 o 
 -11   1   4      804.58      833.59      7.45 o 
 -10   1   4       85.75       89.12      2.25 o 
  -9   1   4      433.03      451.47      4.16 o 
  -8   1   4     5561.24     5805.90     31.02 o 
  -7   1   4      916.38      894.37      5.85 o 
  -6   1   4      127.72      123.01      1.71 o 
  -5   1   4     4418.56     4417.96     24.59 o 
  -4   1   4       26.68       43.62      1.03 o 
  -3   1   4     1158.49     1098.73      6.94 o 
  -2   1   4      265.32      239.26      2.05 o 
  -1   1   4     6262.30     6280.83     40.26 o 
   0   1   4    12281.04    11859.88     73.81 o 
   1   1   4       68.19       69.61      1.35 o 
   2   1   4     1585.78     1575.96     10.84 o 
   3   1   4     3406.95     3575.88     23.40 o 
   4   1   4      218.04      251.22      2.68 o 
   5   1   4     4180.17     4692.52     30.51 o 
   6   1   4       72.86       84.34      1.79 o 
   7   1   4      173.60      177.95      2.80 o 
   8   1   4      177.81      177.37      3.23 o 
   9   1   4       84.61       96.71      2.94 o 
  10   1   4       43.13       50.68      2.16 o 
  11   1   4        3.72       -1.12      1.74 o 
  12   1   4       14.75       19.98      3.14 o 
  13   1   4       48.71       47.42      4.08 o 
  14   1   4        8.30        8.86      3.88 o 
  15   1   4        6.56        7.11      6.26 o 
  16   1   4        0.00       -0.42      5.70 o 
  17   1   4       27.23       32.11      7.77 o 
 -19   2   4        3.87       -5.23      5.23 o 
 -18   2   4       16.04       17.51      4.59 o 
 -17   2   4        7.45        4.13      3.82 o 
 -16   2   4       38.07       42.77      5.90 o 
 -15   2   4       84.43       81.06      3.75 o 
 -14   2   4      209.20      207.49      4.62 o 
 -13   2   4       29.51       37.07      2.32 o 
 -12   2   4      117.24      123.10      3.24 o 
 -11   2   4       11.79       16.74      1.63 o 
 -10   2   4      515.79      541.29      5.67 o 
  -9   2   4      430.19      457.07      4.66 o 
  -8   2   4       63.41       88.07      2.00 o 
  -7   2   4       73.97       92.20      1.95 o 
  -6   2   4     6333.07     6522.68     36.72 o 
  -5   2   4     1051.96     1073.13     11.20 o 
  -4   2   4      708.43      695.52      5.65 o 
  -3   2   4      215.19      242.00      2.75 o 
  -2   2   4      353.35      351.96      4.11 o 
  -1   2   4     5708.85     5717.97     44.98 o 
   0   2   4     1831.72     1837.22     14.00 o 
   1   2   4     1990.93     2062.87     15.47 o 
   2   2   4       75.49       83.48      3.77 o 
   3   2   4     2894.83     3081.01     18.90 o 
   4   2   4     1312.88     1445.64     28.89 o 
   5   2   4      238.99      249.05      2.90 o 
   6   2   4       14.24       10.38      0.86 o 
   7   2   4      464.73      484.64      4.74 o 
   8   2   4      138.83      136.64      4.85 o 
   9   2   4       13.27       12.81      1.58 o 
  10   2   4        0.02        0.67      1.40 o 
  11   2   4       14.09       11.86      2.72 o 
  12   2   4        5.00        4.19      2.81 o 
  13   2   4        0.40        1.06      2.91 o 
  14   2   4       73.56       78.38      6.00 o 
  15   2   4       27.11       29.55      4.25 o 
  16   2   4        0.00        0.97      3.55 o 
  17   2   4        1.64        4.05      6.55 o 
 -19   3   4       18.18       24.44      7.63 o 
 -18   3   4        7.77       15.25      4.74 o 
 -17   3   4        0.11       -0.57      3.65 o 
 -16   3   4        1.54        4.88      3.74 o 
 -15   3   4      258.76      273.86     16.36 o 
 -14   3   4       31.35       30.67      2.73 o 
 -13   3   4        1.14        2.27      2.01 o 
 -12   3   4       77.86       76.83      4.59 o 
 -11   3   4      706.11      672.29      9.23 o 
 -10   3   4       33.86       33.24      2.49 o 
  -9   3   4     1372.25     1319.02     14.03 o 
  -8   3   4      789.80      835.94      8.11 o 
  -7   3   4       72.41       87.84      2.78 o 
  -6   3   4      805.88      831.45      7.74 o 
  -5   3   4       77.89       79.92      2.41 o 
  -4   3   4      143.47      161.78      2.91 o 
  -3   3   4       85.78      101.61      2.89 o 
  -2   3   4      121.01      117.88      2.68 o 
  -1   3   4      551.87      539.59      5.97 o 
   0   3   4       14.71       10.93      1.32 o 
   1   3   4      156.15      157.48      7.46 o 
   2   3   4       28.29       28.27      1.44 o 
   3   3   4      505.34      553.12      5.83 o 
   4   3   4     1720.71     1834.46     14.69 o 
   5   3   4      597.50      685.87      7.85 o 
   6   3   4     1278.80     1317.55     11.41 o 
   7   3   4      401.80      357.34     12.99 o 
   8   3   4       15.44       15.87      1.52 o 
   9   3   4       17.54       17.08      1.55 o 
  10   3   4        6.86        1.47      2.62 o 
  11   3   4       67.63       72.74      4.71 o 
  12   3   4        0.00        1.68      3.15 o 
  13   3   4        2.14        7.33      3.37 o 
  14   3   4        6.52        7.66      4.61 o 
  15   3   4        1.71        3.54      4.92 o 
  16   3   4       11.63       18.28      4.40 o 
  17   3   4        5.05        5.36      4.38 o 
 -19   4   4       18.56       30.70      8.48 o 
 -18   4   4       21.79       22.82      5.25 o 
 -17   4   4        0.17       -1.61      3.98 o 
 -16   4   4        8.18        3.56      4.06 o 
 -15   4   4       46.05       51.97      6.90 o 
 -14   4   4      122.95      103.78      5.67 o 
 -13   4   4       13.64       13.00      2.51 o 
 -12   4   4       42.39       41.62      3.08 o 
 -11   4   4      237.84      233.11      5.69 o 
 -10   4   4     1075.45     1016.09     12.50 o 
  -9   4   4        5.63        9.29      2.08 o 
  -8   4   4     1840.82     1865.86     18.82 o 
  -7   4   4      209.24      185.02      4.65 o 
  -6   4   4      241.23      241.49      4.49 o 
  -5   4   4       62.37       53.98      3.06 o 
  -4   4   4     2592.54     2534.55     26.95 o 
  -3   4   4       57.49       58.22      3.47 o 
  -2   4   4      347.53      331.65      8.60 o 
  -1   4   4      197.92      224.23      4.62 o 
   0   4   4       42.54       33.45      2.38 o 
   1   4   4      260.09      292.17     10.78 o 
   2   4   4       64.16       68.12      2.34 o 
   3   4   4       36.26       35.35      1.88 o 
   4   4   4        6.79        0.16      1.23 o 
   5   4   4        0.65        4.59      1.35 o 
   6   4   4      202.06      227.31      4.03 o 
   7   4   4      134.76      126.95      3.12 o 
   8   4   4        0.20       -0.70      1.98 o 
   9   4   4      206.02      191.88      7.08 o 
  10   4   4       85.04       78.79     10.12 o 
  11   4   4       23.67       19.08      3.79 o 
  12   4   4        0.28        3.63      3.33 o 
  13   4   4        0.78       -1.77      3.18 o 
  14   4   4        1.53        0.51      3.55 o 
  15   4   4        2.14        6.67      4.24 o 
  16   4   4        0.57        6.26      5.84 o 
 -18   5   4       15.30       17.75      8.19 o 
 -17   5   4      123.83      126.64      8.34 o 
 -16   5   4        4.09        4.75      4.66 o 
 -15   5   4        0.50        3.34      4.05 o 
 -14   5   4        1.34       -0.54      4.38 o 
 -13   5   4       36.66       47.88      4.35 o 
 -12   5   4        0.01       -1.05      2.22 o 
 -11   5   4       26.78       33.40      3.24 o 
 -10   5   4       90.52       92.38      4.80 o 
  -9   5   4        3.73        3.23      2.24 o 
  -8   5   4      368.70      341.37      6.88 o 
  -7   5   4       64.28       67.05      3.48 o 
  -6   5   4        0.01        4.65      2.37 o 
  -5   5   4        9.77       14.09      3.26 o 
  -4   5   4      602.03      618.35     10.38 o 
  -3   5   4       70.56       64.08      3.61 o 
  -2   5   4        3.82        4.13      2.24 o 
  -1   5   4      441.58      436.22      8.32 o 
   0   5   4      469.85      491.98     10.85 o 
   1   5   4       31.70       20.55      3.08 o 
   2   5   4      113.89      118.36      3.74 o 
   3   5   4      110.25      133.28      4.32 o 
   4   5   4        3.15        1.25      1.76 o 
   5   5   4        9.90        7.82      1.74 o 
   6   5   4       68.04       61.63      2.96 o 
   7   5   4        7.32        5.07      2.73 o 
   8   5   4      140.54      144.97      6.75 o 
   9   5   4       55.14       35.78      4.69 o 
  10   5   4       18.47       17.14      3.94 o 
  11   5   4        2.92        9.07      3.84 o 
  12   5   4       18.93       27.26     10.76 o 
  13   5   4       33.05       45.46      5.38 o 
  14   5   4        1.93       -1.40      3.89 o 
  15   5   4        7.59       -3.18      4.33 o 
 -17   6   4       23.52       28.54      8.62 o 
 -16   6   4        0.32       -0.64      4.21 o 
 -15   6   4        0.65        4.84      4.43 o 
 -14   6   4       32.64       43.58      5.76 o 
 -13   6   4       50.90       60.43     10.05 o 
 -12   6   4      103.49      119.04      6.14 o 
 -11   6   4        0.29       -2.42      2.42 o 
 -10   6   4       59.49       64.75      4.09 o 
  -9   6   4       85.05       87.81      5.26 o 
  -8   6   4       25.13       27.98      3.17 o 
  -7   6   4       98.03       99.93      7.47 o 
  -6   6   4        8.81       12.42      3.02 o 
  -5   6   4        4.83       -0.09      2.77 o 
  -4   6   4      730.37      677.79     11.93 o 
  -3   6   4       38.90       33.96      3.54 o 
  -2   6   4      269.65      290.57     10.89 o 
  -1   6   4      166.96      161.60      5.90 o 
   0   6   4       94.01      104.44      5.01 o 
   1   6   4       13.19       17.56      3.03 o 
   2   6   4      279.93      278.59      6.00 o 
   3   6   4        5.26        2.36      2.10 o 
   4   6   4        0.02       -0.63      2.40 o 
   5   6   4      209.45      231.03      6.95 o 
   6   6   4       23.59       15.00      3.61 o 
   7   6   4       78.29       85.32      5.81 o 
   8   6   4       19.62       35.98      4.52 o 
   9   6   4        0.48       -1.15      3.48 o 
  10   6   4       18.07       23.88      4.64 o 
  11   6   4        6.92        8.04      4.25 o 
  12   6   4        5.84        4.95      4.30 o 
  13   6   4        0.26        0.01      4.41 o 
  14   6   4        0.92       -6.12      6.12 o 
 -15   7   4        2.78       -0.09      6.87 o 
 -14   7   4       16.76       11.87      5.24 o 
 -13   7   4        0.59       -0.09      4.71 o 
 -12   7   4        0.66       -3.11      4.56 o 
 -11   7   4        0.35        2.54      3.58 o 
 -10   7   4        1.59        3.95      5.84 o 
  -9   7   4        0.23        1.38      2.85 o 
  -8   7   4       57.53       62.45      4.28 o 
  -7   7   4      101.78      105.53      4.94 o 
  -6   7   4        2.77        5.18      3.19 o 
  -5   7   4       37.98       37.25      7.87 o 
  -4   7   4        2.48       -1.17      3.47 o 
  -3   7   4        5.68        2.95      3.20 o 
  -2   7   4       12.63        6.62      3.36 o 
  -1   7   4      222.19      216.58      7.31 o 
   0   7   4        0.31        1.01      2.55 o 
   1   7   4       22.65       22.07      3.15 o 
   2   7   4      139.95      119.57      4.83 o 
   3   7   4       12.22        5.99      2.52 o 
   4   7   4       31.02       24.69      3.54 o 
   5   7   4       36.65       45.68      4.10 o 
   6   7   4        9.12       10.04      3.82 o 
   7   7   4       37.22       35.52      5.13 o 
   8   7   4        4.81        2.59      4.36 o 
   9   7   4        0.04       -2.80      4.04 o 
  10   7   4        0.28       -4.24      5.74 o 
  11   7   4        0.84       -5.93      5.93 o 
 -12   8   4        5.29       -5.93      5.93 o 
 -11   8   4       37.27       37.03      6.40 o 
 -10   8   4        1.27        3.15      4.97 o 
  -9   8   4       96.69       97.57     13.41 o 
  -8   8   4       11.55       10.63      4.15 o 
  -7   8   4        9.74        7.87      4.16 o 
  -6   8   4       32.75       39.59      5.14 o 
  -5   8   4        5.06        7.83      3.86 o 
  -4   8   4       16.43       10.38      4.11 o 
  -3   8   4        4.84       -0.64      3.56 o 
  -2   8   4       37.36       36.82      4.55 o 
  -1   8   4       49.42       42.44      4.76 o 
   0   8   4        4.03        8.12      3.18 o 
   1   8   4        3.44        2.74      3.46 o 
   2   8   4        5.86       10.52      3.03 o 
   3   8   4        1.41       -2.83      2.83 o 
   4   8   4        0.40       -3.76      3.76 o 
   5   8   4        9.28        9.50      4.54 o 
   6   8   4       12.20       17.42      7.35 o 
   7   8   4        0.22       10.08      8.05 o 
   8   8   4       13.50       17.71      7.39 o 
   9   8   4        5.34        8.71      7.39 o 
  -8   9   4        3.21        1.11      5.79 o 
  -7   9   4        4.38        4.14      5.65 o 
  -6   9   4        0.52       -3.68      4.07 o 
  -5   9   4        1.53        5.30      4.51 o 
  -4   9   4        0.01       -1.05      4.15 o 
  -3   9   4       12.68       13.43      4.46 o 
  -2   9   4        0.14       -3.14      3.54 o 
  -1   9   4       23.36       16.63      4.65 o 
   0   9   4        2.94        3.27      4.03 o 
   1   9   4       55.26       53.01      5.76 o 
   2   9   4       24.68       37.49     10.34 o 
   3   9   4       28.67       40.02      7.65 o 
   4   9   4       16.80       17.38      5.65 o 
 -19   0   5        9.09       18.22      6.64 o 
 -17   0   5        9.16       12.20      5.65 o 
 -15   0   5       56.96       48.99      4.25 o 
 -13   0   5        7.24        9.60      2.59 o 
 -11   0   5     1206.33     1349.18     16.04 o 
  -9   0   5      417.56      383.63      5.63 o 
  -7   0   5     2093.67     1949.65     15.40 o 
  -5   0   5     1277.76     1363.03     12.15 o 
  -3   0   5       17.60       31.85      1.43 o 
  -1   0   5     3056.91     3157.44     35.98 o 
   1   0   5     2225.72     2249.96     26.67 o 
   3   0   5     6480.29     6942.89    106.84 o 
   5   0   5      636.12      551.22     19.14 o 
   7   0   5     1424.21     1467.18     13.40 o 
   9   0   5      297.78      320.56      5.25 o 
  11   0   5       36.41       48.31      6.26 o 
  13   0   5       27.74       22.74      5.79 o 
 -20   1   5        3.57       12.33      4.79 o 
 -19   1   5       11.46       10.45      4.40 o 
 -18   1   5        0.01        1.51      3.73 o 
 -17   1   5       16.53       23.42      4.26 o 
 -16   1   5       17.00       15.70      4.24 o 
 -15   1   5       47.67       38.75      2.84 o 
 -14   1   5       88.27       84.34      4.84 o 
 -13   1   5       91.44       94.32      3.53 o 
 -12   1   5        4.49        4.80      1.47 o 
 -11   1   5       30.16       28.96      1.57 o 
 -10   1   5      271.43      258.21      3.60 o 
  -9   1   5        0.03        0.57      0.79 o 
  -8   1   5     1654.21     1865.17     11.36 o 
  -7   1   5        1.80        3.13      0.71 o 
  -6   1   5     1720.90     1959.17     10.84 o 
  -5   1   5      778.67      698.53      5.02 o 
  -4   1   5     4855.52     4829.04     25.54 o 
  -3   1   5      582.26      597.92      4.25 o 
  -2   1   5      629.47      600.88      5.20 o 
  -1   1   5     1549.37     1592.58     12.08 o 
   0   1   5      511.71      474.03      4.19 o 
   1   1   5      306.34      299.48      2.86 o 
   2   1   5     4389.30     4513.09     35.63 o 
   3   1   5      215.11      229.17      2.71 o 
   4   1   5     1125.96     1105.84      8.22 o 
   5   1   5     1344.86     1425.41     10.39 o 
   6   1   5      236.20      215.60      3.14 o 
   7   1   5      523.30      543.65      5.49 o 
   8   1   5       19.19       18.02      1.32 o 
   9   1   5       31.56       36.55      1.81 o 
  10   1   5       24.32       31.93      2.15 o 
  11   1   5       50.53       56.11      7.39 o 
  12   1   5       36.37       27.64      3.31 o 
  13   1   5        6.34        6.41      3.20 o 
  14   1   5        3.18        5.31      3.06 o 
  15   1   5        0.02        3.58      5.70 o 
  16   1   5       59.16       48.60      8.10 o 
  17   1   5        5.87        9.61      6.22 o 
 -20   2   5        6.89        5.07     11.54 o 
 -19   2   5       39.72       44.13      6.04 o 
 -18   2   5        3.34        1.57      3.81 o 
 -17   2   5       27.04       31.11      8.05 o 
 -16   2   5        6.04       11.18      3.14 o 
 -15   2   5        3.42        1.19      1.81 o 
 -14   2   5       69.55       93.64      3.36 o 
 -13   2   5      185.83      187.43      4.32 o 
 -12   2   5       52.33       52.53      2.54 o 
 -11   2   5       14.88        8.43      1.61 o 
 -10   2   5      204.92      249.17      4.79 o 
  -9   2   5        0.20        2.81      0.95 o 
  -8   2   5      139.47      142.51      2.58 o 
  -7   2   5     1897.56     2077.23     13.23 o 
  -6   2   5      128.26      118.48      2.16 o 
  -5   2   5        3.21        0.71      0.76 o 
  -4   2   5     3988.74     4067.22     27.04 o 
  -3   2   5     4483.25     4492.70     27.37 o 
  -2   2   5      691.17      691.92      6.60 o 
  -1   2   5      664.75      648.24      6.17 o 
   0   2   5      316.39      318.87      3.21 o 
   1   2   5      621.31      600.74      5.45 o 
   2   2   5       53.59       40.14      1.69 o 
   3   2   5      331.98      309.95      3.56 o 
   4   2   5     2969.12     2929.48     18.21 o 
   5   2   5      580.87      594.35      5.04 o 
   6   2   5        1.63        3.56      1.02 o 
   7   2   5        3.68        1.37      1.07 o 
   8   2   5       65.03       68.78      2.48 o 
   9   2   5       68.57       69.23      2.58 o 
  10   2   5        2.23        1.03      2.25 o 
  11   2   5       76.84       71.17      4.50 o 
  12   2   5       38.65       41.59      3.89 o 
  13   2   5       27.39       29.51      3.78 o 
  14   2   5        2.41        2.95      3.19 o 
  15   2   5        1.22        0.89      3.31 o 
  16   2   5       12.50       16.22      4.28 o 
  17   2   5        0.26        1.55      6.45 o 
 -19   3   5       49.35       46.38      8.71 o 
 -18   3   5       25.98       20.09      5.02 o 
 -17   3   5       44.34       55.01      8.05 o 
 -16   3   5        1.04        5.44      3.71 o 
 -15   3   5      103.01      105.62      5.16 o 
 -14   3   5      179.65      190.31      5.34 o 
 -13   3   5      150.27      134.56      4.50 o 
 -12   3   5       29.59       22.19      2.43 o 
 -11   3   5       53.00       42.20      2.71 o 
 -10   3   5       48.37       43.21      2.72 o 
  -9   3   5     1023.03      988.96     11.53 o 
  -8   3   5     1496.05     1471.75     13.92 o 
  -7   3   5       39.66       47.86      2.10 o 
  -6   3   5     2955.86     2892.53     22.61 o 
  -5   3   5     1406.01     1574.67     15.01 o 
  -4   3   5      779.08      833.25      8.15 o 
  -3   3   5     1280.48     1340.58     15.25 o 
  -2   3   5      393.17      440.26      6.02 o 
  -1   3   5       21.56       22.64      4.07 o 
   0   3   5     1105.63     1111.44     12.87 o 
   1   3   5     1386.82     1574.80     14.29 o 
   2   3   5       47.66       51.03      1.80 o 
   3   3   5       81.57       63.76      2.05 o 
   4   3   5       18.47       15.34      1.26 o 
   5   3   5       18.66       17.95      1.67 o 
   6   3   5     2482.78     2491.88     21.93 o 
   7   3   5      347.77      337.74      4.68 o 
   8   3   5       64.87       61.10      3.02 o 
   9   3   5       81.87       79.30      4.56 o 
  10   3   5       83.12       94.41      5.21 o 
  11   3   5        0.66       -2.61      2.61 o 
  12   3   5       16.78       10.72      6.43 o 
  13   3   5        0.05       -2.93      2.98 o 
  14   3   5        2.71        3.08      7.63 o 
  15   3   5        1.02        5.39      3.72 o 
  16   3   5        0.17       -3.65      3.65 o 
 -20   4   5        0.17        1.98      7.25 o 
 -19   4   5       19.94       32.30      8.48 o 
 -18   4   5        6.50        3.03      4.54 o 
 -17   4   5        5.64       10.61      4.70 o 
 -16   4   5      101.18      114.34      7.54 o 
 -15   4   5        0.06        4.62      3.86 o 
 -14   4   5        0.04        2.76      2.84 o 
 -13   4   5      199.40      172.91      5.46 o 
 -12   4   5       15.51       21.92      3.10 o 
 -11   4   5       69.80       62.98      3.47 o 
 -10   4   5        4.33        1.32      2.01 o 
  -9   4   5       11.42        6.44      2.13 o 
  -8   4   5       49.06       48.64      2.91 o 
  -7   4   5        0.35        0.85      1.58 o 
  -6   4   5      613.98      667.76      8.75 o 
  -5   4   5      313.75      301.30      5.39 o 
  -4   4   5       24.72       24.06      2.43 o 
  -3   4   5      215.72      212.93      5.34 o 
  -2   4   5       60.58       67.87      3.19 o 
  -1   4   5      178.16      167.50      4.01 o 
   0   4   5       42.32       40.45      2.73 o 
   1   4   5      264.20      290.61      4.86 o 
   2   4   5        0.36        0.28      1.15 o 
   3   4   5      451.38      449.95      5.66 o 
   4   4   5        6.78        7.94      1.36 o 
   5   4   5       30.82       27.54      3.06 o 
   6   4   5       69.33       65.98      3.31 o 
   7   4   5      313.89      309.64      4.87 o 
   8   4   5       95.73       84.43      4.89 o 
   9   4   5       19.94       17.81      3.43 o 
  10   4   5        0.13       -0.84      2.98 o 
  11   4   5        2.05       -3.63      3.63 o 
  12   4   5       11.98       13.73      3.78 o 
  13   4   5        6.54        2.65      3.49 o 
  14   4   5        6.58        7.92      4.92 o 
  15   4   5        0.10        1.43      4.54 o 
  16   4   5       21.01       22.01      6.97 o 
 -18   5   5        0.33        0.75      6.64 o 
 -17   5   5        0.19       -5.38      5.82 o 
 -16   5   5        4.05        5.88      4.61 o 
 -15   5   5        0.02       -2.12      3.92 o 
 -14   5   5        7.74        1.41      3.62 o 
 -13   5   5      183.91      197.73      8.24 o 
 -12   5   5      115.44      115.48      6.29 o 
 -11   5   5        0.09       -0.40      2.22 o 
 -10   5   5      441.00      425.52      8.06 o 
  -9   5   5      135.08      149.69      4.98 o 
  -8   5   5        0.08        0.89      2.23 o 
  -7   5   5      697.70      663.06      9.85 o 
  -6   5   5     1513.62     1461.41     18.86 o 
  -5   5   5      586.40      565.29     10.19 o 
  -4   5   5      231.39      226.62      6.32 o 
  -3   5   5        5.50        2.28      2.60 o 
  -2   5   5       20.78       22.43      2.73 o 
  -1   5   5        1.56        0.18      2.08 o 
   0   5   5       84.00      102.01      7.84 o 
   1   5   5        9.26        7.13      2.76 o 
   2   5   5       90.99       86.24      3.38 o 
   3   5   5       78.44       70.10      2.99 o 
   4   5   5        1.34        1.40      1.57 o 
   5   5   5        0.40        3.37      1.77 o 
   6   5   5       16.03       11.51      2.62 o 
   7   5   5       20.56       31.66      3.92 o 
   8   5   5      198.50      199.52      7.70 o 
   9   5   5        1.97        6.83      3.47 o 
  10   5   5        0.38        0.70      3.33 o 
  11   5   5        2.07        2.13      3.51 o 
  12   5   5        4.38       -0.07      3.69 o 
  13   5   5       21.78       23.56      4.68 o 
  14   5   5        0.77       -3.81      3.81 o 
 -17   6   5        3.57       11.49      7.30 o 
 -16   6   5        8.45        4.79      4.98 o 
 -15   6   5        0.31       -0.55      4.44 o 
 -14   6   5        8.05        4.34      4.34 o 
 -13   6   5        6.57       13.37      3.77 o 
 -12   6   5        4.48       -0.44      3.15 o 
 -11   6   5        0.54       -1.08      2.54 o 
 -10   6   5        0.01       -1.35      2.57 o 
  -9   6   5       53.79       58.16      4.98 o 
  -8   6   5       42.53       29.92      3.23 o 
  -7   6   5       89.06       88.22      4.24 o 
  -6   6   5      464.55      470.00     12.45 o 
  -5   6   5      601.91      591.69     15.13 o 
  -4   6   5      120.98      129.07      7.28 o 
  -3   6   5        7.65        6.29      3.35 o 
  -2   6   5      120.13      104.88      5.01 o 
  -1   6   5      314.66      303.65     14.97 o 
   0   6   5       23.00       24.93      3.18 o 
   1   6   5       47.79       55.21      3.39 o 
   2   6   5       11.38       10.53      2.27 o 
   3   6   5       16.50        8.33      2.25 o 
   4   6   5       37.69       38.13      2.91 o 
   5   6   5      512.20      467.64     12.10 o 
   6   6   5       14.56       11.30      3.68 o 
   7   6   5       36.94       34.83      8.26 o 
   8   6   5       27.59       43.87      4.92 o 
   9   6   5        1.99       -0.23      3.68 o 
  10   6   5       18.68       12.82      4.26 o 
  11   6   5       14.37        9.25      4.40 o 
  12   6   5        5.23        0.14      6.03 o 
  13   6   5        0.47        1.37      6.69 o 
 -15   7   5       14.31        5.51      6.83 o 
 -14   7   5        7.39       -1.13      4.77 o 
 -13   7   5        2.83        4.16      4.69 o 
 -12   7   5        3.14        5.32      4.61 o 
 -11   7   5        0.57        1.66      3.54 o 
 -10   7   5        1.50        0.78      2.99 o 
  -9   7   5        0.03        0.63      2.82 o 
  -8   7   5      134.70      128.94      9.46 o 
  -7   7   5       41.63       41.16      3.78 o 
  -6   7   5      158.62      165.37      6.85 o 
  -5   7   5      167.86      176.37      7.92 o 
  -4   7   5       45.22       49.70      6.20 o 
  -3   7   5       55.83       60.46      4.76 o 
  -2   7   5       61.43       59.50      5.89 o 
  -1   7   5       13.21       17.69      3.48 o 
   0   7   5        1.41       -2.27      2.27 o 
   1   7   5        0.51       -2.07      2.35 o 
   2   7   5      159.52      137.12      4.59 o 
   3   7   5       86.11       96.96      8.88 o 
   4   7   5        9.52        3.90      3.06 o 
   5   7   5       44.23       36.05      4.82 o 
   6   7   5       18.41       19.80      4.30 o 
   7   7   5       10.51       16.57      4.47 o 
   8   7   5       16.81        8.57      6.87 o 
   9   7   5       31.11       26.18      8.05 o 
  10   7   5        1.19       -2.68      6.64 o 
  11   7   5        0.40        0.57      7.11 o 
 -12   8   5       13.21       15.12      7.58 o 
 -11   8   5       20.36       20.64      5.86 o 
 -10   8   5       25.29       19.74      4.69 o 
  -9   8   5       13.51       20.23      6.51 o 
  -8   8   5       90.67       80.64      5.27 o 
  -7   8   5       47.50       46.11      4.45 o 
  -6   8   5       10.90       12.44      4.07 o 
  -5   8   5       21.63       20.72      4.29 o 
  -4   8   5        2.29       -1.10      3.53 o 
  -3   8   5        5.98        5.12      3.51 o 
  -2   8   5       21.32       22.34      6.86 o 
  -1   8   5        0.61        0.17      3.26 o 
   0   8   5        0.21        1.08      3.49 o 
   1   8   5        1.34       -1.17      3.04 o 
   2   8   5        1.31       -2.72      2.72 o 
   3   8   5        5.44       -0.92      4.16 o 
   4   8   5        5.22        5.27      6.78 o 
   5   8   5       51.74       50.57      9.09 o 
   6   8   5       17.18       12.05      7.82 o 
   7   8   5       27.32       19.54      7.91 o 
   8   8   5        5.09        7.06      7.20 o 
  -8   9   5        0.00       -4.93      4.93 o 
  -7   9   5        0.25        3.93      5.46 o 
  -6   9   5        2.38       -1.15      4.19 o 
  -5   9   5       32.72       43.00      5.61 o 
  -4   9   5        0.06       -0.54      4.21 o 
  -3   9   5        0.42       -4.56      4.56 o 
  -2   9   5        1.76       -2.20      3.82 o 
  -1   9   5        0.01       -2.64      3.92 o 
   0   9   5       16.09       15.22      4.72 o 
   1   9   5       11.50       15.83      5.74 o 
   2   9   5        8.77        7.88      5.20 o 
   3   9   5        4.03        4.69      4.96 o 
   4   9   5       51.98       58.72      9.84 o 
 -20   0   6        0.11       -4.33      5.79 o 
 -18   0   6        2.34       -4.76      4.76 o 
 -16   0   6        4.01        1.82      3.01 o 
 -14   0   6      685.17      700.36     13.64 o 
 -12   0   6      160.63      156.76      5.82 o 
 -10   0   6     1297.10     1254.72     12.92 o 
  -8   0   6      789.68      787.18      8.67 o 
  -6   0   6      415.63      456.75      4.97 o 
  -4   0   6      267.77      251.18      3.99 o 
  -2   0   6     3720.54     3635.68     41.27 o 
   0   0   6     1075.26     1100.84     19.12 o 
   2   0   6      202.26      167.97      5.60 o 
   4   0   6     1307.78     1451.93     26.70 o 
   6   0   6        0.11        0.68      1.22 o 
   8   0   6      309.45      381.95      6.01 o 
  10   0   6       38.72       45.89      2.49 o 
 -20   1   6       35.71       43.88      6.12 o 
 -19   1   6       18.83       25.33      5.34 o 
 -18   1   6       91.94       92.41      7.89 o 
 -17   1   6       88.79       82.77      6.06 o 
 -16   1   6       78.92       66.76      4.72 o 
 -15   1   6      167.94      153.17      6.04 o 
 -14   1   6        9.37        5.86      1.90 o 
 -13   1   6      121.36      113.84      3.86 o 
 -12   1   6      111.11      107.64      3.59 o 
 -11   1   6       24.57       16.45      1.82 o 
 -10   1   6        0.54        3.28      1.13 o 
  -9   1   6       49.35       35.41      1.32 o 
  -8   1   6      274.51      339.60      3.45 o 
  -7   1   6     2288.42     2359.60     13.70 o 
  -6   1   6     6441.07     6820.54     35.87 o 
  -5   1   6      168.41      219.58      2.41 o 
  -4   1   6      597.18      584.00      4.65 o 
  -3   1   6     2854.62     2973.12     18.42 o 
  -2   1   6     1186.44     1168.07      9.46 o 
  -1   1   6       50.26       51.89      1.35 o 
   0   1   6      477.30      425.42      3.89 o 
   1   1   6       67.62       71.79      1.24 o 
   2   1   6       55.52       57.06      1.46 o 
   3   1   6       18.33        9.56      0.78 o 
   4   1   6       20.67       18.48      1.39 o 
   5   1   6     1468.43     1495.01     10.90 o 
   6   1   6      132.50      156.16      2.40 o 
   7   1   6        6.77        5.39      0.95 o 
   8   1   6       67.82       64.37      2.08 o 
   9   1   6       20.33       23.63      4.15 o 
  10   1   6        4.37        3.44      1.57 o 
  11   1   6        3.79        2.77      2.45 o 
  12   1   6        0.01        0.78      2.56 o 
  13   1   6        3.25        2.45      2.69 o 
  14   1   6        5.55        7.53      5.79 o 
  15   1   6       41.10       37.44      7.30 o 
 -20   2   6       27.08       25.21      5.61 o 
 -19   2   6        1.08        4.89      4.35 o 
 -18   2   6       15.35        5.95      5.70 o 
 -17   2   6      123.61      122.96      7.25 o 
 -16   2   6      125.86      125.81      5.50 o 
 -15   2   6       68.11       68.06      3.18 o 
 -14   2   6      230.53      225.21      4.94 o 
 -13   2   6      272.48      233.68      4.81 o 
 -12   2   6      152.41      166.60      4.17 o 
 -11   2   6       66.98       71.33      2.69 o 
 -10   2   6      116.22      116.69      3.19 o 
  -9   2   6       34.87       36.29      1.76 o 
  -8   2   6      872.63      969.75      7.95 o 
  -7   2   6     1749.02     1864.58     12.12 o 
  -6   2   6     1334.86     1574.51      9.80 o 
  -5   2   6     1154.22     1136.94     11.53 o 
  -4   2   6     4217.97     4550.80     27.90 o 
  -3   2   6      484.63      543.42      4.64 o 
  -2   2   6     1892.99     1966.03     14.01 o 
  -1   2   6      125.14      126.56      2.35 o 
   0   2   6       29.89       26.94      0.97 o 
   1   2   6     1003.91      953.70      8.88 o 
   2   2   6      439.33      481.78      7.81 o 
   3   2   6       68.73       73.88      3.07 o 
   4   2   6     1119.87     1088.04      8.53 o 
   5   2   6      306.19      341.09      4.67 o 
   6   2   6      195.55      214.42      4.11 o 
   7   2   6       27.74       36.06      1.71 o 
   8   2   6       90.83       84.50      2.64 o 
   9   2   6        7.11        3.90      1.65 o 
  10   2   6        6.48        2.22      2.38 o 
  11   2   6        0.52        2.04      2.99 o 
  12   2   6       10.49       16.66      3.23 o 
  13   2   6        2.45        5.20      3.11 o 
  14   2   6        0.01        2.31      3.20 o 
  15   2   6       13.58       12.39      5.89 o 
  16   2   6        0.58       -1.40      3.54 o 
 -19   3   6        0.37       -0.09      6.03 o 
 -18   3   6       40.24       47.25      5.76 o 
 -17   3   6      116.45      112.73      7.41 o 
 -16   3   6       25.32       20.56      4.44 o 
 -15   3   6        9.66        0.58      2.34 o 
 -14   3   6       78.18       76.44      3.73 o 
 -13   3   6       38.54       41.77      2.99 o 
 -12   3   6        6.59        1.13      1.85 o 
 -11   3   6      650.49      620.86     14.84 o 
 -10   3   6      236.06      234.61      6.89 o 
  -9   3   6       68.54       58.66      2.51 o 
  -8   3   6      269.04      286.97      4.78 o 
  -7   3   6       56.59       55.77      2.26 o 
  -6   3   6      434.15      423.82      6.07 o 
  -5   3   6      743.17      797.81      8.95 o 
  -4   3   6      121.98      150.85      3.01 o 
  -3   3   6      202.26      208.98      4.83 o 
  -2   3   6      148.32      136.40      3.28 o 
  -1   3   6       37.31       50.65      2.13 o 
   0   3   6      704.49      662.49      6.56 o 
   1   3   6      741.95      709.45      7.61 o 
   2   3   6      306.62      286.78      3.79 o 
   3   3   6        0.17       -0.30      0.90 o 
   4   3   6       54.07       54.97      1.82 o 
   5   3   6      118.41      111.58      5.49 o 
   6   3   6     1139.64     1094.43     10.43 o 
   7   3   6      110.17      107.76      2.60 o 
   8   3   6      407.22      402.16      9.01 o 
   9   3   6       73.23       78.59      4.60 o 
  10   3   6        0.40        0.07      2.67 o 
  11   3   6        6.42        3.41      2.82 o 
  12   3   6       10.64        3.57      3.04 o 
  13   3   6        1.79        3.72      3.29 o 
  14   3   6        0.25       -3.22      3.22 o 
  15   3   6        4.42        4.21      3.76 o 
  16   3   6        5.93        2.72      4.07 o 
 -20   4   6       18.70       20.58      7.91 o 
 -19   4   6        2.25        6.87      6.92 o 
 -18   4   6      178.98      201.51     10.09 o 
 -17   4   6       47.12       50.34      6.27 o 
 -16   4   6       58.81       68.86      6.18 o 
 -15   4   6        5.71        6.75      3.16 o 
 -14   4   6       82.84       77.55      4.06 o 
 -13   4   6        2.54        2.64      2.30 o 
 -12   4   6      167.36      167.79      5.11 o 
 -11   4   6       17.12       21.22      2.57 o 
 -10   4   6       38.03       36.32      2.85 o 
  -9   4   6        7.43        2.35      2.26 o 
  -8   4   6      112.45      100.66      3.84 o 
  -7   4   6        1.52        2.32      1.55 o 
  -6   4   6      695.80      707.90      9.02 o 
  -5   4   6        5.86        5.84      1.59 o 
  -4   4   6        8.70        5.02      2.05 o 
  -3   4   6      199.78      207.28      5.40 o 
  -2   4   6      752.55      711.34      9.03 o 
  -1   4   6       50.54       47.39      2.49 o 
   0   4   6       88.17       87.18      2.65 o 
   1   4   6        1.74        2.00      1.33 o 
   2   4   6       35.05       24.48      1.69 o 
   3   4   6       44.94       50.84      2.06 o 
   4   4   6      302.06      336.19      5.78 o 
   5   4   6       89.07       76.38      2.60 o 
   6   4   6      368.33      403.89      6.72 o 
   7   4   6       90.95       76.56      4.63 o 
   8   4   6       39.56       22.63      3.52 o 
   9   4   6       63.39       66.26      7.84 o 
  10   4   6        1.90       -2.71      2.71 o 
  11   4   6        5.17       -0.18      3.18 o 
  12   4   6        2.47        0.69      3.26 o 
  13   4   6        1.04        3.04      3.54 o 
  14   4   6        3.02        2.45      3.78 o 
  15   4   6        0.08       -3.78      3.78 o 
 -19   5   6       53.33       54.91      9.79 o 
 -18   5   6        0.44        0.33      6.03 o 
 -17   5   6        8.88       11.61      5.19 o 
 -16   5   6       54.16       56.33      6.28 o 
 -15   5   6      114.26      131.00      8.19 o 
 -14   5   6       71.05       74.31      5.11 o 
 -13   5   6       48.11       60.63      3.91 o 
 -12   5   6      111.68      102.69      5.44 o 
 -11   5   6       78.83       92.17      4.20 o 
 -10   5   6       62.17       66.95      3.79 o 
  -9   5   6       74.65       87.70      3.99 o 
  -8   5   6      383.49      389.33      7.62 o 
  -7   5   6     1291.48     1255.43     17.21 o 
  -6   5   6       14.35       23.43      2.62 o 
  -5   5   6      847.28      853.52     10.87 o 
  -4   5   6     1046.95     1046.30     18.87 o 
  -3   5   6       86.85       79.41      4.12 o 
  -2   5   6       91.86       97.70      4.43 o 
  -1   5   6       57.91       47.38      4.05 o 
   0   5   6      181.97      180.23      5.42 o 
   1   5   6        9.14       11.22      2.32 o 
   2   5   6       57.42       66.51      3.53 o 
   3   5   6        9.45        7.03      1.68 o 
   4   5   6       46.28       40.15      2.50 o 
   5   5   6        0.91        0.40      1.97 o 
   6   5   6        0.53        0.37      3.30 o 
   7   5   6       14.86       18.13      3.65 o 
   8   5   6      249.43      224.00      8.00 o 
   9   5   6       46.23       51.38      4.89 o 
  10   5   6        5.45        2.06      3.39 o 
  11   5   6        7.64        0.26      3.60 o 
  12   5   6        3.08       -2.51      3.79 o 
  13   5   6        6.28        4.88      4.10 o 
  14   5   6        4.21        3.20      6.31 o 
 -17   6   6       26.75       28.30      8.15 o 
 -16   6   6       38.94       35.90      6.50 o 
 -15   6   6        1.63        4.60      4.56 o 
 -14   6   6        6.68       -0.06      4.21 o 
 -13   6   6        2.82        3.02      3.33 o 
 -12   6   6        2.44        1.17      2.71 o 
 -11   6   6       67.79       77.34      5.40 o 
 -10   6   6       66.67       76.52      4.74 o 
  -9   6   6       40.21       42.05      3.58 o 
  -8   6   6        4.66        1.07      2.49 o 
  -7   6   6       64.47       67.85      4.53 o 
  -6   6   6      167.18      166.92      6.29 o 
  -5   6   6      284.02      300.77      8.16 o 
  -4   6   6      134.74      151.70     10.67 o 
  -3   6   6       28.21       18.63      3.37 o 
  -2   6   6      216.97      207.73      6.58 o 
  -1   6   6       31.39       26.51      3.30 o 
   0   6   6        6.11        1.59      2.46 o 
   1   6   6       52.14       51.18      2.83 o 
   2   6   6       33.53       43.66      2.93 o 
   3   6   6        2.22        1.34      2.06 o 
   4   6   6        0.34        1.23      2.42 o 
   5   6   6       17.54       21.10      3.90 o 
   6   6   6        7.78       17.32      3.81 o 
   7   6   6        5.61        1.33      3.38 o 
   8   6   6        3.48       -0.58      3.56 o 
   9   6   6        0.82       -0.79      6.05 o 
  10   6   6       19.46       22.84      7.02 o 
  11   6   6        2.00        1.74      6.12 o 
  12   6   6        0.28       -4.76      5.98 o 
 -15   7   6        6.37        2.54      6.78 o 
 -14   7   6        1.65        8.01      7.25 o 
 -13   7   6       18.13       19.46      5.54 o 
 -12   7   6        2.53       -0.01      3.95 o 
 -11   7   6        5.50        6.55      3.84 o 
 -10   7   6       19.34       18.89      3.64 o 
  -9   7   6        0.04        0.78      2.92 o 
  -8   7   6        6.00        4.71      3.08 o 
  -7   7   6       10.36       12.68      3.66 o 
  -6   7   6       99.17      103.56      9.32 o 
  -5   7   6        2.09        1.69      5.37 o 
  -4   7   6       12.40       13.43      6.28 o 
  -3   7   6       18.42       15.30      3.56 o 
  -2   7   6       12.88       10.11      3.31 o 
  -1   7   6        9.39       13.86      3.33 o 
   0   7   6        0.01       -2.05      2.36 o 
   1   7   6        1.68        0.60      2.10 o 
   2   7   6        0.01        1.72      2.37 o 
   3   7   6       39.44       42.72      3.94 o 
   4   7   6        1.10       -3.29      3.29 o 
   5   7   6       20.10        1.89      5.82 o 
   6   7   6       21.13       28.49      7.30 o 
   7   7   6       62.18      116.21     11.02 o 
   8   7   6       33.38       32.82      8.38 o 
   9   7   6        5.97        8.10      6.92 o 
  10   7   6        0.10        7.58      7.44 o 
 -12   8   6       10.57       16.20      8.10 o 
 -11   8   6       16.52       18.73      6.47 o 
 -10   8   6        0.20       -2.06      4.57 o 
  -9   8   6        2.26        4.96      3.63 o 
  -8   8   6       40.00       33.90      4.25 o 
  -7   8   6       21.72       18.87      3.83 o 
  -6   8   6       14.44       19.75      4.29 o 
  -5   8   6        0.55       -0.84      3.45 o 
  -4   8   6       15.71       15.77      5.84 o 
  -3   8   6       84.88       88.36      5.95 o 
  -2   8   6       10.10        3.93      3.75 o 
  -1   8   6       24.41       25.86      4.35 o 
   0   8   6        0.04       -1.46      3.52 o 
   1   8   6        3.13        2.79      3.65 o 
   2   8   6        2.44        5.32      5.37 o 
   3   8   6        2.04       -0.22     10.31 o 
   4   8   6       10.74        0.18      6.95 o 
   5   8   6       25.87       28.68      8.43 o 
   6   8   6        6.62       12.20      7.39 o 
   7   8   6       68.44       79.53     10.74 o 
  -7   9   6        0.16        7.49      5.54 o 
  -6   9   6        3.46        6.01      4.35 o 
  -5   9   6        3.59       -2.51      4.01 o 
  -4   9   6        0.21       -1.10      7.18 o 
  -3   9   6        9.42        2.35      5.23 o 
  -2   9   6        0.03       -1.46      3.83 o 
  -1   9   6        0.07       -0.23      5.70 o 
   0   9   6        6.53       12.36      5.34 o 
   1   9   6        0.10        1.01      4.73 o 
   2   9   6       34.58       29.01      6.07 o 
   3   9   6        4.44       13.33      6.71 o 
 -21   0   7       10.14        7.02      7.30 o 
 -19   0   7        0.50        0.05      5.09 o 
 -17   0   7      217.33      190.14     11.68 o 
 -15   0   7        1.46        3.49      2.71 o 
 -13   0   7       21.76       21.84      3.18 o 
 -11   0   7        6.52        4.63      2.75 o 
  -9   0   7     3155.86     3409.24     28.96 o 
  -7   0   7     2996.71     2824.94     21.45 o 
  -5   0   7     1777.58     1820.99     18.46 o 
  -3   0   7     3556.70     3492.42     40.20 o 
  -1   0   7      330.12      341.33      7.18 o 
   1   0   7      312.82      312.91      5.06 o 
   3   0   7     1687.79     1818.33     31.78 o 
   5   0   7      140.81      172.77      7.49 o 
   7   0   7      766.33      789.97     10.02 o 
   9   0   7       60.64       61.81      2.61 o 
 -20   1   7        0.81        1.29      4.34 o 
 -19   1   7        1.32        2.10      4.03 o 
 -18   1   7        3.15       -0.54      4.57 o 
 -17   1   7        0.01        3.77      3.35 o 
 -16   1   7      266.98      276.72      6.37 o 
 -15   1   7        0.07        0.07      2.32 o 
 -14   1   7       43.90       50.80      2.99 o 
 -13   1   7        4.10        4.96      1.83 o 
 -12   1   7      431.82      426.56      6.87 o 
 -11   1   7       61.09       56.42      5.02 o 
 -10   1   7      176.64      162.61      3.45 o 
  -9   1   7      404.68      370.09      4.59 o 
  -8   1   7        5.56        6.66      1.02 o 
  -7   1   7      258.42      278.60      3.16 o 
  -6   1   7     2078.02     2183.42     13.43 o 
  -5   1   7     1154.87     1167.54      8.27 o 
  -4   1   7      279.98      301.65      2.97 o 
  -3   1   7      135.73      166.60      2.18 o 
  -2   1   7     4078.77     4135.61     29.74 o 
  -1   1   7      579.08      604.99      5.42 o 
   0   1   7     1905.67     1829.71     15.30 o 
   1   1   7       28.41       27.41      1.10 o 
   2   1   7      871.05      841.62      8.88 o 
   3   1   7       26.44       20.50      1.49 o 
   4   1   7     1091.97     1143.59     11.98 o 
   5   1   7        3.72        7.20      1.21 o 
   6   1   7      159.47      176.25      2.55 o 
   7   1   7      406.16      417.33      4.86 o 
   8   1   7       42.53       32.99      2.17 o 
   9   1   7      237.16      222.92      3.72 o 
  10   1   7       32.44       32.33      4.83 o 
  11   1   7       33.43       36.85      3.43 o 
  12   1   7        0.42        1.24      2.64 o 
  13   1   7       17.96       14.53      4.59 o 
 -20   2   7        0.02       -1.08      4.30 o 
 -19   2   7        9.43        9.86      6.83 o 
 -18   2   7       18.24       19.80      4.41 o 
 -17   2   7       12.15        6.69      5.53 o 
 -16   2   7      111.18       95.88      4.17 o 
 -15   2   7      162.25      156.91      5.66 o 
 -14   2   7       17.47       24.03      2.31 o 
 -13   2   7      190.95      157.41      4.16 o 
 -12   2   7      311.13      326.06      5.51 o 
 -11   2   7      877.41      821.51      9.19 o 
 -10   2   7      587.61      572.08      6.40 o 
  -9   2   7      707.40      712.47      7.14 o 
  -8   2   7     1383.07     1458.61     11.68 o 
  -7   2   7       19.36       29.47      1.42 o 
  -6   2   7      502.55      599.21      5.49 o 
  -5   2   7     6201.40     6774.03     48.15 o 
  -4   2   7     1075.07     1136.68      8.36 o 
  -3   2   7     1676.52     1967.24     13.11 o 
  -2   2   7      445.81      443.97      4.98 o 
  -1   2   7     1898.63     1887.13     14.78 o 
   0   2   7      844.52      824.92      8.33 o 
   1   2   7     1347.09     1355.97      9.84 o 
   2   2   7       76.77       98.32      1.91 o 
   3   2   7      251.78      244.50      2.60 o 
   4   2   7      365.85      386.74      4.91 o 
   5   2   7      158.64      173.64      3.58 o 
   6   2   7      900.65      893.51      9.27 o 
   7   2   7       18.32       24.43      1.86 o 
   8   2   7        1.97        0.84      1.49 o 
   9   2   7       39.42       47.73      3.50 o 
  10   2   7        1.76       -2.99      3.74 o 
  11   2   7       22.48       21.34      3.27 o 
  12   2   7        0.85        3.50      2.90 o 
  13   2   7        6.08        5.72      3.10 o 
  14   2   7       12.10       10.31      3.61 o 
  15   2   7        1.37        1.80      3.38 o 
  16   2   7        3.02       -0.18      3.50 o 
 -19   3   7      110.49      129.26     11.96 o 
 -18   3   7      101.76       97.29     10.31 o 
 -17   3   7      137.94      130.25      7.61 o 
 -16   3   7        0.02        1.25      2.87 o 
 -15   3   7      276.35      288.13      6.72 o 
 -14   3   7      218.11      204.64      6.91 o 
 -13   3   7        8.82        7.92      2.23 o 
 -12   3   7        9.77        6.17      2.16 o 
 -11   3   7      154.47      145.25      5.80 o 
 -10   3   7        0.05        0.25      1.77 o 
  -9   3   7       75.24       81.92      4.03 o 
  -8   3   7      438.33      402.03      5.72 o 
  -7   3   7        1.03       -0.40      1.16 o 
  -6   3   7      774.89      789.60      9.09 o 
  -5   3   7     1047.14     1028.44      9.72 o 
  -4   3   7     3070.92     3103.10     23.72 o 
  -3   3   7        0.10       -0.06      0.88 o 
  -2   3   7     1552.58     1579.42     15.12 o 
  -1   3   7      650.92      649.52      7.38 o 
   0   3   7      983.81     1026.73      9.10 o 
   1   3   7      266.25      261.48      3.93 o 
   2   3   7       42.57       42.68      2.61 o 
   3   3   7       97.65      115.53      2.79 o 
   4   3   7      205.24      216.25      4.57 o 
   5   3   7        1.17       -1.27      1.27 o 
   6   3   7        2.01        3.79      1.98 o 
   7   3   7       27.75       34.49      2.49 o 
   8   3   7      410.89      364.83      8.62 o 
   9   3   7        6.56        4.50      2.72 o 
  10   3   7        4.60        9.06      3.02 o 
  11   3   7        0.17        0.26      2.95 o 
  12   3   7       16.28       15.96      5.42 o 
  13   3   7        0.54        2.70      3.18 o 
  14   3   7        1.06        2.23      3.58 o 
  15   3   7        0.47        0.35      3.68 o 
 -19   4   7        8.74       17.05      7.63 o 
 -18   4   7       79.75       95.18     12.50 o 
 -17   4   7       16.29       24.43      5.22 o 
 -16   4   7        1.87       -1.14      3.77 o 
 -15   4   7      112.23      116.72      4.93 o 
 -14   4   7       61.49       56.28      3.77 o 
 -13   4   7       32.00       33.42      3.61 o 
 -12   4   7       28.69       27.01      2.87 o 
 -11   4   7       89.72       97.56      4.94 o 
 -10   4   7        1.11        2.48      2.02 o 
  -9   4   7        1.07        0.93      1.93 o 
  -8   4   7        9.64       14.38      1.91 o 
  -7   4   7      809.16      768.15     10.31 o 
  -6   4   7       39.81       42.07      2.57 o 
  -5   4   7      127.92      116.04      3.43 o 
  -4   4   7        4.40        6.53      1.52 o 
  -3   4   7     1069.84     1061.45     13.94 o 
  -2   4   7      309.97      323.59      5.83 o 
  -1   4   7     1264.24     1274.68     13.50 o 
   0   4   7      123.34      118.08      2.95 o 
   1   4   7      448.02      458.38      5.72 o 
   2   4   7        0.00       -0.40      1.14 o 
   3   4   7       36.05       33.91      2.36 o 
   4   4   7       63.33       61.29      2.22 o 
   5   4   7        2.46        4.41      2.46 o 
   6   4   7        0.82       -0.20      2.43 o 
   7   4   7       80.89       82.87      6.40 o 
   8   4   7        7.58       10.90      3.16 o 
   9   4   7      174.75      138.05      6.32 o 
  10   4   7       47.36       43.54      4.33 o 
  11   4   7        4.47        2.68      3.23 o 
  12   4   7       10.61        9.46      3.76 o 
  13   4   7        6.88       10.41      3.91 o 
  14   4   7        4.15        6.26      5.42 o 
 -19   5   7       29.67       28.02      8.38 o 
 -18   5   7        0.97       -2.64      6.73 o 
 -17   5   7       14.07       14.13      5.10 o 
 -16   5   7        0.18       -0.11      4.17 o 
 -15   5   7        8.98       12.71      3.79 o 
 -14   5   7       12.94       11.03      2.90 o 
 -13   5   7        8.48        8.51      2.81 o 
 -12   5   7      214.47      207.97      7.49 o 
 -11   5   7      189.99      204.64      5.98 o 
 -10   5   7        0.89       -0.39      2.18 o 
  -9   5   7      400.72      389.65      7.71 o 
  -8   5   7      239.86      245.02      6.13 o 
  -7   5   7        7.82       11.01      2.83 o 
  -6   5   7        5.45       19.18      2.51 o 
  -5   5   7      308.28      299.44      6.03 o 
  -4   5   7     1610.52     1591.78     19.96 o 
  -3   5   7       17.59       26.04      3.13 o 
  -2   5   7        2.03        1.94      2.32 o 
  -1   5   7      133.80      137.42      5.69 o 
   0   5   7       43.73       39.98      2.52 o 
   1   5   7        0.71       -1.49      1.49 o 
   2   5   7       38.29       39.88      2.46 o 
   3   5   7        2.02        0.04      1.56 o 
   4   5   7        5.74        7.43      2.21 o 
   5   5   7       40.23       31.36      5.04 o 
   6   5   7      172.33      175.63      6.82 o 
   7   5   7      112.69      104.47      5.91 o 
   8   5   7       89.71      108.58      6.18 o 
   9   5   7       23.99       23.27      4.04 o 
  10   5   7       61.17       61.48      5.28 o 
  11   5   7        3.47        0.05      3.46 o 
  12   5   7        5.60        3.11      5.51 o 
  13   5   7        0.01       -5.18      5.18 o 
 -17   6   7       52.05       61.87     10.03 o 
 -16   6   7       28.11       33.32     14.50 o 
 -15   6   7        7.24        9.21      6.15 o 
 -14   6   7        4.22        2.88      3.66 o 
 -13   6   7        7.97        1.30      4.17 o 
 -12   6   7        9.26        5.03      4.04 o 
 -11   6   7        2.86       -0.55      2.59 o 
 -10   6   7        3.36        2.64      2.60 o 
  -9   6   7        7.28        0.74      2.44 o 
  -8   6   7        2.33        2.45      2.61 o 
  -7   6   7      198.05      201.28      7.08 o 
  -6   6   7      315.29      304.13      8.24 o 
  -5   6   7        3.23        2.56      2.79 o 
  -4   6   7      574.51      577.59     17.58 o 
  -3   6   7       63.13       61.41      4.27 o 
  -2   6   7       27.54       21.50      3.21 o 
  -1   6   7        2.30        1.98      2.56 o 
   0   6   7       62.48       57.94      3.19 o 
   1   6   7      137.61      128.57      3.95 o 
   2   6   7       14.87       12.49      2.07 o 
   3   6   7       13.57        9.19      2.66 o 
   4   6   7        0.03       -2.95      3.27 o 
   5   6   7       33.47       45.85      4.47 o 
   6   6   7       49.08       59.34      4.98 o 
   7   6   7       46.00       35.74      7.77 o 
   8   6   7        2.91        2.83      5.56 o 
   9   6   7       21.84       41.63      7.82 o 
  10   6   7       27.37       47.18      7.96 o 
  11   6   7        1.21       -5.56      5.98 o 
  12   6   7       10.14        7.53      6.73 o 
 -15   7   7       26.62       44.55      9.51 o 
 -14   7   7       86.59       98.60     12.20 o 
 -13   7   7       42.50       41.90      5.08 o 
 -12   7   7       13.48       10.98      6.18 o 
 -11   7   7       34.63       27.20      3.83 o 
 -10   7   7       20.89       21.57      3.84 o 
  -9   7   7       32.63       32.21      3.88 o 
  -8   7   7        0.03       -1.40      2.73 o 
  -7   7   7        1.52        0.88      3.12 o 
  -6   7   7        6.95        8.91      3.46 o 
  -5   7   7       80.23       84.73      5.42 o 
  -4   7   7       23.97       27.17      4.00 o 
  -3   7   7       80.81       70.87      4.92 o 
  -2   7   7       52.80       59.56      4.68 o 
  -1   7   7      111.92      111.59      5.69 o 
   0   7   7       29.50       29.05      3.14 o 
   1   7   7        0.01       -0.44      2.31 o 
   2   7   7        0.21       -1.84      2.35 o 
   3   7   7        2.38        3.06      3.83 o 
   4   7   7       45.26       37.11      7.35 o 
   5   7   7       24.25       16.01      7.06 o 
   6   7   7        2.42        3.06      5.84 o 
   7   7   7        4.15        1.46      6.45 o 
   8   7   7        0.17        7.63      6.83 o 
   9   7   7       14.83       20.86      8.15 o 
  10   7   7       24.94       34.23      9.04 o 
 -12   8   7        3.08        9.94      8.01 o 
 -11   8   7        4.75       -4.13      4.94 o 
 -10   8   7       26.56       32.13      5.23 o 
  -9   8   7       50.81       62.20      4.98 o 
  -8   8   7        6.06        6.65      3.60 o 
  -7   8   7       15.37        7.76      3.95 o 
  -6   8   7       62.96       53.58      5.27 o 
  -5   8   7        1.18        6.21      4.01 o 
  -4   8   7       16.35       17.30      4.19 o 
  -3   8   7       29.69       25.09      4.84 o 
  -2   8   7        0.08        4.75      4.57 o 
  -1   8   7       53.43       53.07      5.04 o 
   0   8   7        7.12        7.27      3.85 o 
   1   8   7        6.08        5.70      4.59 o 
   2   8   7        2.45       10.13      4.93 o 
   3   8   7        7.13        9.42      4.82 o 
   4   8   7        5.23        3.61      4.51 o 
   5   8   7        3.86       10.80      4.87 o 
   6   8   7       15.05       21.75      7.91 o 
  -7   9   7        1.15       -3.03      4.40 o 
  -6   9   7        0.34       -0.82      6.45 o 
  -5   9   7        1.05       -0.90      6.92 o 
  -4   9   7        5.56        7.32      5.54 o 
  -3   9   7       16.19       17.79      6.00 o 
  -2   9   7        0.14        1.97      5.63 o 
  -1   9   7        0.94        0.39      5.21 o 
   0   9   7        2.36        3.48      4.92 o 
   1   9   7        3.03        5.17      4.85 o 
 -20   0   8       45.45       37.20      7.86 o 
 -18   0   8        1.65        6.73      5.13 o 
 -16   0   8      223.98      194.04      7.69 o 
 -14   0   8      354.48      291.91      8.67 o 
 -12   0   8      583.62      608.83     23.12 o 
 -10   0   8      102.25      112.23      3.92 o 
  -8   0   8     1478.79     1470.70     16.12 o 
  -6   0   8        2.49        7.74      1.34 o 
  -4   0   8     1558.10     1542.45     15.84 o 
  -2   0   8      874.62      863.17     11.66 o 
   0   0   8     1999.58     1965.25     33.01 o 
   2   0   8      167.95      172.34      3.60 o 
   4   0   8       55.66       55.33      4.24 o 
   8   0   8        4.95        9.00      1.23 o 
 -21   1   8       24.45       21.37      5.73 o 
 -20   1   8        0.24        0.98      4.37 o 
 -19   1   8        6.53        8.16      4.12 o 
 -18   1   8       57.24       46.23      5.36 o 
 -17   1   8        6.02       10.19      2.59 o 
 -16   1   8      104.70      114.49      4.47 o 
 -15   1   8       54.25       50.09      3.26 o 
 -14   1   8       72.56       83.88      3.59 o 
 -13   1   8       20.10       16.25      2.19 o 
 -12   1   8       11.86       12.68      2.00 o 
 -11   1   8       15.81       11.90      1.75 o 
 -10   1   8       92.17       83.11      2.66 o 
  -9   1   8       52.00       52.19      2.04 o 
  -8   1   8       19.69       31.00      1.59 o 
  -7   1   8      168.48      196.67      3.12 o 
  -6   1   8      583.16      527.79      4.51 o 
  -5   1   8     3077.17     3318.66     20.72 o 
  -4   1   8     1764.68     1976.53     14.06 o 
  -3   1   8      252.37      317.95      3.33 o 
  -2   1   8       98.01      103.47      2.06 o 
  -1   1   8       31.05       30.22      1.04 o 
   0   1   8      256.71      298.44      3.15 o 
   1   1   8       54.67       60.31      1.59 o 
   2   1   8     1041.37      952.81     11.17 o 
   3   1   8       34.88       35.37      1.41 o 
   4   1   8       11.45       14.89      1.47 o 
   5   1   8      367.59      376.95      6.71 o 
   6   1   8       28.60       36.32      2.43 o 
   7   1   8      113.13      100.16      3.00 o 
   8   1   8       48.43       44.97      1.87 o 
   9   1   8      125.81      127.50      4.59 o 
  10   1   8      115.83      120.97      5.89 o 
  11   1   8        0.82       -1.08      2.83 o 
  12   1   8        0.89        2.31      3.11 o 
  13   1   8        0.22       -0.80      3.06 o 
 -20   2   8        4.53       10.61      5.39 o 
 -19   2   8        3.13        2.82      4.04 o 
 -18   2   8       50.24       48.90     10.69 o 
 -17   2   8        2.29        8.17      3.00 o 
 -16   2   8        3.92        3.05      2.29 o 
 -15   2   8       79.97       91.96      6.27 o 
 -14   2   8      158.65      178.24      6.84 o 
 -13   2   8       53.36       55.59      2.80 o 
 -12   2   8      652.59      627.60      8.05 o 
 -11   2   8      239.24      208.14      4.36 o 
 -10   2   8      569.82      632.98      6.85 o 
  -9   2   8        1.74        0.19      1.07 o 
  -8   2   8     1100.51     1110.41      9.50 o 
  -7   2   8      609.03      575.79      5.78 o 
  -6   2   8      302.91      317.69      3.81 o 
  -5   2   8       71.19       64.54      1.99 o 
  -4   2   8      639.20      692.59      6.73 o 
  -3   2   8      906.86      963.17      9.99 o 
  -2   2   8       27.73       35.99      2.07 o 
  -1   2   8      114.14      100.11      2.58 o 
   0   2   8      474.42      469.23      5.62 o 
   1   2   8      106.81      127.21      2.62 o 
   2   2   8      589.57      567.29      4.40 o 
   3   2   8      172.45      194.04      3.78 o 
   4   2   8        1.83        0.71      1.06 o 
   5   2   8        0.63        0.87      1.17 o 
   6   2   8      264.37      250.21      6.89 o 
   7   2   8       13.79       17.00      1.73 o 
   8   2   8       20.24       18.58      1.87 o 
   9   2   8      138.01      152.87      5.57 o 
  10   2   8      120.29      118.06      5.36 o 
  11   2   8       35.30       35.64      4.17 o 
  12   2   8        5.78        7.78      2.99 o 
  13   2   8        1.37        3.50      3.09 o 
  14   2   8        1.02        0.47      3.20 o 
  15   2   8        3.05        5.79      4.33 o 
 -19   3   8       33.05       25.47      7.63 o 
 -18   3   8      250.12      242.93     14.69 o 
 -17   3   8        8.19       14.96      4.36 o 
 -16   3   8      108.60      136.26      5.23 o 
 -15   3   8      192.07      205.30      5.88 o 
 -14   3   8        4.23       -1.11      2.08 o 
 -13   3   8       18.86       26.03      2.71 o 
 -12   3   8      288.07      312.28      6.56 o 
 -11   3   8      172.79      161.28      4.75 o 
 -10   3   8        8.84       12.15      2.13 o 
  -9   3   8      912.16      879.34      9.57 o 
  -8   3   8       44.14       48.16      2.22 o 
  -7   3   8       96.87       71.79      2.49 o 
  -6   3   8       44.69       49.47      3.30 o 
  -5   3   8      402.83      388.64      5.28 o 
  -4   3   8      212.55      221.83      3.56 o 
  -3   3   8      402.54      393.17      6.28 o 
  -2   3   8      646.83      635.71      7.85 o 
  -1   3   8      930.16      919.39      9.95 o 
   0   3   8       54.37       59.36      1.71 o 
   1   3   8      247.59      273.87      3.71 o 
   2   3   8      229.22      220.08      3.69 o 
   3   3   8      161.86      150.40      3.69 o 
   4   3   8      200.56      192.62      3.98 o 
   5   3   8       13.03       17.01      1.74 o 
   6   3   8       16.74       15.79      1.78 o 
   7   3   8       57.43       66.57     12.69 o 
   8   3   8       51.67       41.01      3.65 o 
   9   3   8        1.01       -0.30      2.56 o 
  10   3   8       17.17       18.09      4.52 o 
  11   3   8       30.52       31.99      4.03 o 
  12   3   8       19.15       19.93      3.63 o 
  13   3   8        0.12        1.39      3.28 o 
  14   3   8        8.56        9.68      3.95 o 
  15   3   8        1.87       -2.26      4.52 o 
 -19   4   8       13.02        6.92      7.06 o 
 -18   4   8        0.69        5.29      5.37 o 
 -17   4   8        7.10       13.59      4.78 o 
 -16   4   8       92.83      120.17      6.12 o 
 -15   4   8       27.07       18.54      3.09 o 
 -14   4   8        2.44        1.84      2.57 o 
 -13   4   8        4.43        9.59      2.61 o 
 -12   4   8        0.64        0.25      2.02 o 
 -11   4   8       84.68       81.89      3.78 o 
 -10   4   8       10.66        9.88      2.34 o 
  -9   4   8       59.61       62.94      4.06 o 
  -8   4   8      218.49      207.64      4.48 o 
  -7   4   8       68.25       68.36      3.00 o 
  -6   4   8        4.93        4.10      1.60 o 
  -5   4   8      373.26      383.41      6.01 o 
  -4   4   8       41.09       43.68      2.22 o 
  -3   4   8      203.54      228.23      4.32 o 
  -2   4   8     1059.99     1071.76     12.17 o 
  -1   4   8        1.24        4.78      1.48 o 
   0   4   8      297.28      275.51      4.20 o 
   1   4   8       13.06       14.58      1.34 o 
   2   4   8      363.29      365.81      7.49 o 
   3   4   8       13.24        7.75      1.66 o 
   4   4   8       22.78       26.06      2.28 o 
   5   4   8      104.72      104.91      4.91 o 
   6   4   8       24.87       34.33      3.48 o 
   7   4   8       78.49       72.56      4.45 o 
   8   4   8      527.51      567.06     13.07 o 
   9   4   8        0.14        3.27      4.99 o 
  10   4   8        6.24       -0.38      4.00 o 
  11   4   8        7.67       10.91      3.63 o 
  12   4   8        0.03        0.70      3.55 o 
  13   4   8        2.90       -4.52      4.52 o 
  14   4   8        2.01        3.96      5.09 o 
 -19   5   8        5.03        2.68      6.78 o 
 -18   5   8       10.98       27.59      8.85 o 
 -17   5   8       11.58       16.98      5.31 o 
 -16   5   8        1.56        3.03      4.57 o 
 -15   5   8       57.07       62.93      5.83 o 
 -14   5   8       12.07       15.81      3.60 o 
 -13   5   8       49.06       60.69      4.08 o 
 -12   5   8       56.94       54.42      3.84 o 
 -11   5   8       13.60       20.45      2.98 o 
 -10   5   8      202.25      188.96      6.10 o 
  -9   5   8        3.11        6.05      2.33 o 
  -8   5   8       50.26       39.35      3.17 o 
  -7   5   8      165.24      153.80      4.78 o 
  -6   5   8      787.78      764.10     10.23 o 
  -5   5   8     1292.68     1300.35     17.25 o 
  -4   5   8       89.01       94.98      3.87 o 
  -3   5   8      169.82      156.93      5.56 o 
  -2   5   8      786.53      796.03     19.28 o 
  -1   5   8      607.92      622.20      8.40 o 
   0   5   8       67.84       68.91      3.34 o 
   1   5   8      142.81      126.80      4.84 o 
   2   5   8      106.75      105.73      4.04 o 
   3   5   8       12.92       21.62      2.46 o 
   4   5   8        8.80        4.41      2.68 o 
   5   5   8       45.59       50.29      4.08 o 
   6   5   8        1.98        0.42      2.82 o 
   7   5   8        0.74       -1.66      3.25 o 
   8   5   8       10.52        8.15      3.34 o 
   9   5   8       19.28       18.46      5.89 o 
  10   5   8       23.91       16.34      5.89 o 
  11   5   8        1.20       -3.72      4.99 o 
  12   5   8        4.10        3.63      5.70 o 
  13   5   8        1.66        1.84      6.31 o 
 -17   6   8        3.71        9.84      7.58 o 
 -16   6   8       89.97      103.17     12.05 o 
 -15   6   8       10.22       12.25      5.20 o 
 -14   6   8       12.92       20.51      4.47 o 
 -13   6   8       22.37       19.68      3.56 o 
 -12   6   8       40.35       44.72      4.10 o 
 -11   6   8        4.60        4.76      2.95 o 
 -10   6   8        0.54        0.25      2.68 o 
  -9   6   8       47.14       58.88      5.25 o 
  -8   6   8       13.28       15.11      2.93 o 
  -7   6   8       48.59       58.19      7.57 o 
  -6   6   8      161.62      171.45      6.60 o 
  -5   6   8       11.05       13.99      4.60 o 
  -4   6   8        0.46       -0.74      2.68 o 
  -3   6   8       58.91       57.98      6.10 o 
  -2   6   8        0.85        4.49      2.71 o 
  -1   6   8       16.12       15.67      2.28 o 
   0   6   8       59.06       74.53      3.41 o 
   1   6   8        0.02       -1.81      1.81 o 
   2   6   8        0.17       -1.88      1.88 o 
   3   6   8        3.84        4.19      2.74 o 
   4   6   8        0.00       -2.80      2.80 o 
   5   6   8       20.70       15.16      5.65 o 
   6   6   8        8.59       12.20      5.93 o 
   7   6   8       21.72       28.49      7.02 o 
   8   6   8        0.78       -2.02      5.46 o 
   9   6   8       18.73       31.22      7.20 o 
  10   6   8       10.53       14.88      7.06 o 
  11   6   8       26.10        9.51      6.87 o 
 -15   7   8        3.19        4.29      7.11 o 
 -14   7   8        0.00       11.30      7.44 o 
 -13   7   8        0.65        6.30      4.21 o 
 -12   7   8        1.05       -0.36      3.81 o 
 -11   7   8        0.47       -0.05      3.55 o 
 -10   7   8       40.66       39.01      4.13 o 
  -9   7   8       22.10       14.75      3.40 o 
  -8   7   8        0.04       -1.95      2.69 o 
  -7   7   8        0.12        1.75      3.14 o 
  -6   7   8       17.88       21.99      4.01 o 
  -5   7   8      112.56      108.83      5.84 o 
  -4   7   8      178.71      180.37      8.63 o 
  -3   7   8      163.88      163.05     11.24 o 
  -2   7   8        8.92       10.93      3.41 o 
  -1   7   8        4.70       -1.98      3.64 o 
   0   7   8        0.06        0.24      3.09 o 
   1   7   8       21.38       14.66      3.45 o 
   2   7   8        0.19        3.30      3.71 o 
   3   7   8        0.45        2.98      3.90 o 
   4   7   8        1.29       -3.65      4.14 o 
   5   7   8       19.87       28.72      7.72 o 
   6   7   8        2.42       15.16      7.11 o 
   7   7   8        7.84       23.03      7.39 o 
   8   7   8       28.66       57.31      9.70 o 
   9   7   8        1.13       12.62      8.05 o 
 -12   8   8        0.76        1.17      5.49 o 
 -11   8   8       21.91       15.39      5.92 o 
 -10   8   8       14.84       10.97      4.57 o 
  -9   8   8       30.95       26.66      4.29 o 
  -8   8   8        0.04       -3.01      3.36 o 
  -7   8   8       12.02       13.35      4.43 o 
  -6   8   8        7.21       11.91      4.35 o 
  -5   8   8        3.32        6.98      4.02 o 
  -4   8   8       22.40       26.05      5.51 o 
  -3   8   8        0.68       -4.56      5.51 o 
  -2   8   8       31.18       37.02      6.00 o 
  -1   8   8       86.58       93.59      6.12 o 
   0   8   8        3.50        3.28      7.11 o 
   1   8   8       14.94        4.54      4.72 o 
   2   8   8       11.52       -0.24      4.29 o 
   3   8   8        0.00        0.72      4.40 o 
   4   8   8        5.26        9.66      4.73 o 
   5   8   8        1.16       -2.85      4.80 o 
   6   8   8        3.77        0.17      4.54 o 
  -6   9   8       10.29       12.76      5.62 o 
  -5   9   8        2.65        3.73      6.19 o 
  -4   9   8        0.00        1.77      5.15 o 
  -3   9   8        1.09        5.54      5.16 o 
  -2   9   8        0.15       -2.43      4.98 o 
  -1   9   8       15.47       19.42     10.78 o 
   0   9   8       13.47       11.95      5.27 o 
 -21   0   9        0.49        4.33      6.92 o 
 -19   0   9        1.34        6.83      6.03 o 
 -17   0   9       97.03       81.27      5.57 o 
 -15   0   9      223.68      160.54      6.90 o 
 -13   0   9       31.99       26.02      3.36 o 
 -11   0   9      316.13      283.29      7.53 o 
  -9   0   9     1738.23     1719.92     21.34 o 
  -7   0   9      650.12      646.62     14.27 o 
  -5   0   9     5116.00     4962.53     52.30 o 
  -3   0   9       69.91       92.81      3.29 o 
  -1   0   9     1131.28     1183.24     14.80 o 
   1   0   9     1549.75     1672.55     20.34 o 
   3   0   9      264.21      242.22     12.53 o 
   5   0   9       98.01       94.46      6.40 o 
   9   0   9       47.03       48.27      3.06 o 
 -21   1   9       16.71       14.23      5.19 o 
 -20   1   9        3.44        0.92      4.28 o 
 -19   1   9       10.88       20.26      4.83 o 
 -18   1   9       74.40       62.77      8.22 o 
 -17   1   9        6.17       10.55      2.57 o 
 -16   1   9      114.01       80.77      3.88 o 
 -15   1   9      297.32      291.06      6.44 o 
 -14   1   9     1594.82     1536.61     16.84 o 
 -13   1   9        3.55       -0.90      1.80 o 
 -12   1   9      952.56      988.25     11.75 o 
 -11   1   9      146.15      143.83      4.17 o 
 -10   1   9       67.56       75.97      2.60 o 
  -9   1   9        2.53        3.08      1.19 o 
  -8   1   9      471.67      466.92      5.59 o 
  -7   1   9      442.82      419.65      4.63 o 
  -6   1   9        0.54        1.85      0.80 o 
  -5   1   9      550.93      577.17      8.46 o 
  -4   1   9        8.48       13.30      1.03 o 
  -3   1   9     1190.30     1213.58     10.41 o 
  -2   1   9      792.09      811.74      5.91 o 
  -1   1   9        6.92        2.98      0.74 o 
   0   1   9       14.79       18.20      0.88 o 
   1   1   9      491.57      515.94      5.45 o 
   2   1   9      678.74      682.09      6.14 o 
   3   1   9        3.28        0.55      0.72 o 
   4   1   9      551.67      560.94      6.75 o 
   5   1   9      305.19      293.64      8.62 o 
   6   1   9        6.87        5.62      1.67 o 
   7   1   9       24.90       24.86      2.73 o 
   8   1   9        0.00        2.12      2.21 o 
   9   1   9        0.22        1.27      2.35 o 
  10   1   9       41.06       36.02      3.63 o 
  11   1   9        0.21        4.38      2.78 o 
  12   1   9       13.34       12.62      3.30 o 
 -21   2   9       10.94       21.05      7.68 o 
 -20   2   9        5.89        2.67      4.45 o 
 -19   2   9        9.49        4.27      4.08 o 
 -18   2   9       12.16        5.22      4.02 o 
 -17   2   9       25.12       26.27      3.06 o 
 -16   2   9        2.09        3.78      2.33 o 
 -15   2   9       52.61       62.56      3.52 o 
 -14   2   9      307.38      284.75      6.35 o 
 -13   2   9       18.05       13.86      2.26 o 
 -12   2   9       52.35       54.07      3.61 o 
 -11   2   9      453.96      384.97      5.96 o 
 -10   2   9      187.22      186.11      3.60 o 
  -9   2   9     1017.93      964.96      8.82 o 
  -8   2   9       98.11       79.11      2.27 o 
  -7   2   9     1210.00     1241.83     10.08 o 
  -6   2   9     1811.00     1930.42     14.18 o 
  -5   2   9       20.26       28.94      1.51 o 
  -4   2   9      280.68      320.40      5.91 o 
  -3   2   9     2141.60     2273.08     23.42 o 
  -2   2   9      394.25      406.64      6.43 o 
  -1   2   9        6.73       11.71      1.62 o 
   0   2   9      450.95      442.46      6.47 o 
   1   2   9      372.26      350.36      3.49 o 
   2   2   9      114.12      110.28      2.49 o 
   3   2   9       58.21       54.42      2.02 o 
   4   2   9      260.60      286.40      4.23 o 
   5   2   9       29.96       29.76      1.70 o 
   6   2   9        0.16        0.41      1.20 o 
   7   2   9        1.98        3.97      2.58 o 
   8   2   9       13.88       20.24      2.70 o 
   9   2   9       55.57       58.46      4.38 o 
  10   2   9        7.18        9.34      2.84 o 
  11   2   9       46.04       61.32      6.45 o 
  12   2   9        0.12       -1.51      3.39 o 
  13   2   9        0.65        1.13      3.72 o 
  14   2   9        2.78       11.49      4.43 o 
 -19   3   9       17.83       20.48      7.39 o 
 -18   3   9        0.18        6.45      5.93 o 
 -17   3   9      114.72      121.69     13.37 o 
 -16   3   9      504.86      475.79     11.21 o 
 -15   3   9      109.62       97.39      4.44 o 
 -14   3   9        6.50        8.36      2.40 o 
 -13   3   9       21.83       19.84      2.66 o 
 -12   3   9      349.57      328.85      6.73 o 
 -11   3   9      243.97      221.11      5.81 o 
 -10   3   9       29.54       33.47      2.27 o 
  -9   3   9       20.92       19.57      1.91 o 
  -8   3   9       31.14       25.98      1.90 o 
  -7   3   9       29.27       24.65      1.89 o 
  -6   3   9      822.74      787.04      9.13 o 
  -5   3   9      449.99      462.85      5.60 o 
  -4   3   9     2141.48     2102.99     17.10 o 
  -3   3   9     1904.91     1951.76     19.55 o 
  -2   3   9      985.50      989.49     10.75 o 
  -1   3   9      199.59      199.67      7.33 o 
   0   3   9      113.47      111.61      3.74 o 
   1   3   9        0.26        0.00      0.87 o 
   2   3   9        5.63        4.84      1.04 o 
   3   3   9       29.27       29.82      1.63 o 
   4   3   9      380.25      374.08      6.24 o 
   5   3   9       29.81       27.74      1.94 o 
   6   3   9       11.40        9.56      2.13 o 
   7   3   9        2.53        4.45      2.45 o 
   8   3   9        2.44        1.51      2.73 o 
   9   3   9       69.79       68.35      4.47 o 
  10   3   9        1.52       -1.56      2.83 o 
  11   3   9       49.18       48.36      4.41 o 
  12   3   9       21.97       23.94      3.94 o 
  13   3   9        2.82        0.61      4.24 o 
  14   3   9        1.39       -0.85      4.38 o 
 -18   4   9       35.42       33.46      5.69 o 
 -17   4   9      151.43      156.78     14.36 o 
 -16   4   9      120.50      141.17      5.71 o 
 -15   4   9       29.07       24.79      3.31 o 
 -14   4   9      109.94      105.72      4.69 o 
 -13   4   9      398.47      405.95      8.11 o 
 -12   4   9       88.57       93.85      4.16 o 
 -11   4   9      202.83      186.42      5.44 o 
 -10   4   9       39.02       38.56      3.02 o 
  -9   4   9      237.46      229.92      4.84 o 
  -8   4   9        8.67        7.96      2.04 o 
  -7   4   9      203.33      199.73      5.18 o 
  -6   4   9        6.94        6.15      2.37 o 
  -5   4   9        0.01        1.40      1.91 o 
  -4   4   9        0.38       -1.67      1.67 o 
  -3   4   9      228.44      220.68      7.22 o 
  -2   4   9        0.61        4.61      1.32 o 
  -1   4   9      664.24      616.07      6.78 o 
   0   4   9       18.26       12.87      1.38 o 
   1   4   9      308.29      279.38      3.87 o 
   2   4   9      120.42      128.04      3.29 o 
   3   4   9       77.19       74.21      3.10 o 
   4   4   9        4.00        3.00      2.14 o 
   5   4   9       94.30       89.54      4.46 o 
   6   4   9       24.29       23.98      5.27 o 
   7   4   9        0.47       -2.49      2.53 o 
   8   4   9        0.00       -1.94      2.75 o 
   9   4   9        0.23       -2.65      2.83 o 
  10   4   9        9.88        6.86      3.41 o 
  11   4   9        7.70       19.82      5.60 o 
  12   4   9       17.25        6.22      5.32 o 
  13   4   9        3.59        0.38      4.99 o 
 -19   5   9        0.01       -0.19      6.17 o 
 -18   5   9        2.32        3.44      6.64 o 
 -17   5   9        3.19        3.50      4.30 o 
 -16   5   9       19.21       23.62      4.44 o 
 -15   5   9        0.16        5.30      2.85 o 
 -14   5   9       17.49       18.12      3.24 o 
 -13   5   9        3.97        2.20      2.63 o 
 -12   5   9       38.52       36.96      3.52 o 
 -11   5   9       76.44       79.93      4.19 o 
 -10   5   9       43.72       42.88      3.96 o 
  -9   5   9        0.66       -2.68      2.68 o 
  -8   5   9      134.30      125.96      4.49 o 
  -7   5   9      572.08      521.71      8.27 o 
  -6   5   9      140.26      131.22      4.22 o 
  -5   5   9       31.20       24.80      2.43 o 
  -4   5   9      192.55      176.27      6.16 o 
  -3   5   9      451.94      444.76      6.85 o 
  -2   5   9       86.58       83.64      4.57 o 
  -1   5   9      564.81      537.80      7.56 o 
   0   5   9      106.70      106.06      3.81 o 
   1   5   9        0.93        3.50      1.46 o 
   2   5   9       19.19       19.48      2.09 o 
   3   5   9        1.24        3.37      1.89 o 
   4   5   9       45.30       37.49      3.46 o 
   5   5   9        5.94        5.13      2.75 o 
   6   5   9      159.18      185.45     10.85 o 
   7   5   9        5.97       10.17      5.27 o 
   8   5   9       32.42       26.98      6.07 o 
   9   5   9       47.61       33.67      6.45 o 
  10   5   9       11.49       15.16      5.84 o 
  11   5   9        3.75        0.33      5.56 o 
  12   5   9       18.20       11.91      6.40 o 
 -17   6   9        1.99       -5.93      6.59 o 
 -16   6   9        0.02        4.10      7.02 o 
 -15   6   9      112.67      131.28      7.14 o 
 -14   6   9      121.54      130.31      6.96 o 
 -13   6   9       21.84       19.73      6.97 o 
 -12   6   9        9.82        9.66      3.07 o 
 -11   6   9       41.92       47.76      4.07 o 
 -10   6   9        9.55       15.21      3.10 o 
  -9   6   9       65.59       73.09      4.38 o 
  -8   6   9       23.85       22.76      3.77 o 
  -7   6   9      101.32       93.10      5.21 o 
  -6   6   9        8.15        7.84      3.08 o 
  -5   6   9      365.39      388.84      9.36 o 
  -4   6   9       14.29       13.81      3.14 o 
  -3   6   9      112.64      122.47      5.58 o 
  -2   6   9       83.52       78.58      3.55 o 
  -1   6   9       14.56       12.23      2.21 o 
   0   6   9        0.78       -1.75      2.01 o 
   1   6   9        0.10       -1.14      2.51 o 
   2   6   9       33.00       28.93      4.73 o 
   3   6   9       10.55       12.61      3.92 o 
   4   6   9        4.75        7.73      5.60 o 
   5   6   9        4.09        0.80      4.76 o 
   6   6   9       11.77       14.93      6.22 o 
   7   6   9        1.08        0.61      5.37 o 
   8   6   9        8.98       20.34      6.55 o 
   9   6   9       10.09       21.05      6.92 o 
  10   6   9       21.98       29.38      8.01 o 
 -15   7   9        3.74       -1.46      6.78 o 
 -14   7   9        3.68        8.66      5.35 o 
 -13   7   9       95.37      118.87      7.13 o 
 -12   7   9      125.99      138.17      6.31 o 
 -11   7   9       42.26       44.10      4.44 o 
 -10   7   9        2.30        9.05      3.55 o 
  -9   7   9       91.57       78.59      4.97 o 
  -8   7   9       31.76       29.02      4.47 o 
  -7   7   9        7.27        6.20      3.63 o 
  -6   7   9       47.68       42.99      4.55 o 
  -5   7   9        9.51       16.30      4.54 o 
  -4   7   9      223.06      230.06      7.80 o 
  -3   7   9       38.81       36.80      4.33 o 
  -2   7   9       56.92       61.32      6.09 o 
  -1   7   9        2.99        4.59      4.52 o 
   0   7   9        0.78       -2.98      3.63 o 
   1   7   9        2.79       -3.41      3.51 o 
   2   7   9        4.91        3.12      3.90 o 
   3   7   9       11.45       13.73      4.39 o 
   4   7   9       31.27       29.12      5.13 o 
   5   7   9        0.26       -1.68      3.92 o 
   6   7   9        6.63       19.81      4.70 o 
   7   7   9        2.54       -2.45      5.98 o 
   8   7   9        0.13        4.52      7.16 o 
 -12   8   9        1.46        0.86      5.44 o 
 -11   8   9       10.75       16.99      6.73 o 
 -10   8   9        8.71       10.03      4.67 o 
  -9   8   9        0.25        2.67      3.96 o 
  -8   8   9       11.93       14.79      3.95 o 
  -7   8   9       75.47       84.27      6.25 o 
  -6   8   9        4.60        6.94      4.33 o 
  -5   8   9        0.59       -4.73      4.76 o 
  -4   8   9        7.63        4.98      4.96 o 
  -3   8   9        0.01       -4.36      4.36 o 
  -2   8   9       55.97       55.74      7.89 o 
  -1   8   9        1.43        2.37      4.79 o 
   0   8   9       41.03       42.51      6.24 o 
   1   8   9        5.32       -1.81      4.53 o 
   2   8   9        7.83        3.70      4.81 o 
   3   8   9        3.93        3.19      4.54 o 
   4   8   9        2.93       -4.06      4.06 o 
   5   8   9        3.71       13.57      5.32 o 
  -4   9   9        5.05        2.32      7.32 o 
  -3   9   9        0.03        1.73      6.05 o 
 -20   0  10       41.78       46.29      7.96 o 
 -18   0  10       25.41       11.45      6.38 o 
 -16   0  10      182.45      181.20      7.56 o 
 -14   0  10      219.40      191.49      7.27 o 
 -12   0  10      455.72      433.23     10.07 o 
 -10   0  10      327.18      328.91      8.16 o 
  -8   0  10      198.78      194.16      5.58 o 
  -6   0  10      283.80      266.13      6.01 o 
  -4   0  10       41.39       74.92      4.90 o 
  -2   0  10     3417.33     3485.09     43.70 o 
   0   0  10     2585.74     2536.01     42.43 o 
   2   0  10      186.17      148.99      7.32 o 
   4   0  10       88.82       77.09      4.59 o 
 -21   1  10        3.03        5.35      5.01 o 
 -20   1  10        2.70        8.50      4.54 o 
 -19   1  10       49.01       56.79     14.81 o 
 -18   1  10       31.16       22.93      3.88 o 
 -17   1  10       76.44       83.10      4.13 o 
 -16   1  10        1.58       -0.61      2.13 o 
 -15   1  10       13.43        7.15      2.39 o 
 -14   1  10      325.57      306.03      6.53 o 
 -13   1  10       13.27        9.63      2.20 o 
 -12   1  10      349.63      362.78     10.42 o 
 -11   1  10      674.15      637.78      8.70 o 
 -10   1  10     1341.47     1254.19     11.79 o 
  -9   1  10       19.62       27.50      1.70 o 
  -8   1  10        3.77        1.82      1.11 o 
  -7   1  10      564.92      537.04      5.48 o 
  -6   1  10      394.38      451.33      6.06 o 
  -5   1  10      736.64      742.27      8.02 o 
  -4   1  10      413.97      416.28      5.15 o 
  -3   1  10        7.76        2.53      1.27 o 
  -2   1  10     1958.13     2054.10     14.37 o 
  -1   1  10        7.80        6.17      1.08 o 
   0   1  10      549.49      528.76      5.74 o 
   1   1  10       92.22       97.86      2.19 o 
   2   1  10        3.03        5.88      1.02 o 
   3   1  10      191.59      182.15      2.68 o 
   4   1  10      172.10      156.79      2.55 o 
   5   1  10        1.11        0.38      1.60 o 
   6   1  10       32.17       34.70      2.92 o 
   7   1  10       73.13       71.76      4.00 o 
   8   1  10        0.07        3.11      2.12 o 
   9   1  10       16.76       19.31      2.78 o 
  10   1  10        5.93        5.65      2.59 o 
  11   1  10        3.48        2.64      2.64 o 
 -21   2  10        0.03       -0.33      6.97 o 
 -20   2  10        7.25        6.82      4.66 o 
 -19   2  10       31.68       31.95      5.29 o 
 -18   2  10        1.68       -0.91      2.89 o 
 -17   2  10        2.80       -1.42      2.31 o 
 -16   2  10        1.43        2.05      2.23 o 
 -15   2  10       56.55       68.00      3.72 o 
 -14   2  10      291.33      287.02      6.45 o 
 -13   2  10      421.91      414.32     13.34 o 
 -12   2  10       85.13       88.14      3.88 o 
 -11   2  10      417.03      400.74      6.79 o 
 -10   2  10       21.41       21.41      1.80 o 
  -9   2  10       37.19       39.86      1.96 o 
  -8   2  10        6.03        2.62      1.18 o 
  -7   2  10      104.13       89.97      2.36 o 
  -6   2  10       38.95       38.51      1.58 o 
  -5   2  10      426.41      403.75      7.01 o 
  -4   2  10      979.46     1017.80     12.66 o 
  -3   2  10      406.37      345.17      6.15 o 
  -2   2  10       28.64       27.87      2.02 o 
  -1   2  10        5.44        4.59      1.48 o 
   0   2  10      698.58      682.62      8.85 o 
   1   2  10      128.36      143.74      2.05 o 
   2   2  10       34.94       41.39      2.12 o 
   3   2  10        8.79        7.51      1.28 o 
   4   2  10       64.76       70.21      2.66 o 
   5   2  10       57.17       62.41      5.91 o 
   6   2  10       14.18       14.22      2.31 o 
   7   2  10        1.84       -2.54      2.54 o 
   8   2  10      130.97      114.33      6.12 o 
   9   2  10        5.17        6.64      3.34 o 
  10   2  10        3.13       -1.51      3.11 o 
  11   2  10       58.14       60.60      5.32 o 
  12   2  10        0.03       -3.30      3.30 o 
  13   2  10        4.08        6.92      3.91 o 
 -20   3  10        4.12        3.34      7.20 o 
 -19   3  10        0.18       -3.44      5.98 o 
 -18   3  10        2.46        3.58      5.93 o 
 -17   3  10        3.75        1.85      2.63 o 
 -16   3  10       81.54       68.97      4.05 o 
 -15   3  10       11.76        6.40      2.21 o 
 -14   3  10      140.65      170.95      5.00 o 
 -13   3  10       75.09       46.65      3.88 o 
 -12   3  10       16.42       14.71      3.15 o 
 -11   3  10        0.04       -0.61      2.15 o 
 -10   3  10      186.62      187.03      5.46 o 
  -9   3  10       24.56       25.10      1.98 o 
  -8   3  10       32.26       22.68      1.77 o 
  -7   3  10      193.58      185.03      4.19 o 
  -6   3  10        4.44        3.78      1.27 o 
  -5   3  10       29.01       39.10      2.49 o 
  -4   3  10        0.11       -1.21      1.44 o 
  -3   3  10        0.82       -0.27      1.42 o 
  -2   3  10        0.26        3.89      1.81 o 
  -1   3  10     1879.77     1839.25     20.25 o 
   0   3  10      184.14      166.94      4.55 o 
   1   3  10      111.25      107.75      3.06 o 
   2   3  10       19.26       14.95      1.57 o 
   3   3  10      112.68      114.48      2.35 o 
   4   3  10      116.00      111.45      3.57 o 
   5   3  10      102.24      108.70      4.52 o 
   6   3  10       16.54       17.11      4.52 o 
   7   3  10      117.01      104.13      8.29 o 
   8   3  10        0.02       -2.46      2.46 o 
   9   3  10       39.39       47.70      3.99 o 
  10   3  10        8.20        8.79      4.92 o 
  11   3  10       20.73       25.43      4.99 o 
  12   3  10        0.35       -3.25      3.72 o 
  13   3  10        2.66        2.97      4.29 o 
 -18   4  10        0.01        4.86      4.69 o 
 -17   4  10        7.99        2.42      4.05 o 
 -16   4  10       34.60       39.27      3.80 o 
 -15   4  10        9.87        9.99      3.25 o 
 -14   4  10       30.99       40.90      3.57 o 
 -13   4  10        0.44        2.10      2.35 o 
 -12   4  10       11.70       13.34      2.64 o 
 -11   4  10       79.52       61.26      3.57 o 
 -10   4  10      346.76      310.93      6.78 o 
  -9   4  10      188.24      167.67      4.31 o 
  -8   4  10      410.12      393.18      6.05 o 
  -7   4  10       10.80        7.66      2.77 o 
  -6   4  10      122.29      122.04      3.46 o 
  -5   4  10      259.31      238.68      4.64 o 
  -4   4  10      115.41      114.08      2.83 o 
  -3   4  10       86.68      105.39      8.83 o 
  -2   4  10     1529.06     1560.80     16.17 o 
  -1   4  10        5.45       12.39      2.04 o 
   0   4  10     1049.95      976.09     11.18 o 
   1   4  10      140.23      132.50      2.87 o 
   2   4  10       46.15       43.28      2.17 o 
   3   4  10        0.01       -0.13      1.55 o 
   4   4  10        0.90        3.01      1.71 o 
   5   4  10       19.58       21.98      2.90 o 
   6   4  10       38.43       44.58      3.71 o 
   7   4  10        1.63        1.20      3.01 o 
   8   4  10       14.38       22.32      5.13 o 
   9   4  10       13.13       12.57      4.90 o 
  10   4  10       30.15       27.17      5.74 o 
  11   4  10       10.85       10.03      5.46 o 
  12   4  10        0.28       -4.38      4.38 o 
 -19   5  10        0.48       -3.91      5.89 o 
 -18   5  10       16.19       20.20      7.86 o 
 -17   5  10        8.21        2.47      4.42 o 
 -16   5  10       19.23       25.04      4.56 o 
 -15   5  10       28.72       35.20      3.99 o 
 -14   5  10        0.14       -2.44      2.44 o 
 -13   5  10       35.27       45.93      3.82 o 
 -12   5  10        5.10        5.77      2.68 o 
 -11   5  10       60.30       62.39      3.99 o 
 -10   5  10        0.21       -1.41      2.22 o 
  -9   5  10        0.08       -2.16      2.16 o 
  -8   5  10       61.42       59.59      4.11 o 
  -7   5  10       21.74       20.35      3.21 o 
  -6   5  10       45.48       37.82      2.52 o 
  -5   5  10       43.96       44.44      2.54 o 
  -4   5  10       95.78       98.02      4.59 o 
  -3   5  10      228.99      226.82      3.73 o 
  -2   5  10        6.14        6.12      2.38 o 
  -1   5  10        7.31        5.56      1.54 o 
   0   5  10       42.31       31.84      2.10 o 
   1   5  10      342.66      365.89     11.38 o 
   2   5  10        0.68       -0.92      1.66 o 
   3   5  10        0.25        1.74      4.14 o 
   4   5  10        0.15       -1.95      2.79 o 
   5   5  10        0.18       -4.24      4.24 o 
   6   5  10       11.12        5.93      5.13 o 
   7   5  10        4.43        5.46      4.85 o 
   8   5  10        0.53        0.47      4.71 o 
   9   5  10       10.78       11.07      5.32 o 
  10   5  10       34.77       54.39      7.82 o 
  11   5  10       90.74      106.61      9.84 o 
 -17   6  10       32.29       38.85      9.14 o 
 -16   6  10        6.29       16.62      8.10 o 
 -15   6  10       87.09       99.50      6.49 o 
 -14   6  10       53.09       54.96      4.59 o 
 -13   6  10        7.48       14.56      3.54 o 
 -12   6  10      113.42      105.91      5.29 o 
 -11   6  10       42.73       40.12      4.47 o 
 -10   6  10       15.02       13.92      3.15 o 
  -9   6  10       31.07       36.00      3.62 o 
  -8   6  10       14.33       12.86      3.71 o 
  -7   6  10       28.89       33.36      4.07 o 
  -6   6  10        2.20        3.21      3.65 o 
  -5   6  10       63.24       65.30      4.65 o 
  -4   6  10        4.70        3.73      2.86 o 
  -3   6  10      126.18      123.07      5.60 o 
  -2   6  10      105.22      117.70      5.50 o 
  -1   6  10        0.00        4.41      3.40 o 
   0   6  10       15.92       25.39      3.44 o 
   1   6  10       57.30       54.43      7.20 o 
   2   6  10       24.87       25.26      4.39 o 
   3   6  10        6.86        3.92      4.61 o 
   4   6  10        0.38       -1.71      3.39 o 
   5   6  10        2.00        6.56      4.85 o 
   6   6  10        7.95        2.56      3.61 o 
   7   6  10        1.49        3.72      5.93 o 
   8   6  10        0.42        3.63      5.74 o 
   9   6  10        0.14        1.32      6.17 o 
 -15   7  10       10.87       13.23      8.38 o 
 -14   7  10        0.05        2.49      5.12 o 
 -13   7  10        7.92       13.54      4.36 o 
 -12   7  10       11.04       14.90      3.75 o 
 -11   7  10        6.93        6.15      3.35 o 
 -10   7  10       14.48       15.02      3.68 o 
  -9   7  10      109.10      119.71      9.31 o 
  -8   7  10        0.66       -0.33      3.38 o 
  -7   7  10        6.53        3.66      3.40 o 
  -6   7  10       49.38       43.06      4.52 o 
  -5   7  10       36.26       39.76      4.52 o 
  -4   7  10       21.62       21.17      5.06 o 
  -3   7  10        0.40        3.38      4.26 o 
  -2   7  10       63.63       67.50     18.36 o 
  -1   7  10        5.22       -2.07      3.51 o 
   0   7  10        5.85        2.55      4.94 o 
   1   7  10       46.61       45.67      6.15 o 
   2   7  10       14.09       16.26      4.70 o 
   3   7  10        0.96       -3.70      3.82 o 
   4   7  10        0.25       -3.70      3.70 o 
   5   7  10        0.47       -2.78      3.83 o 
   6   7  10        0.18        3.15      4.24 o 
   7   7  10        0.17       -3.45      4.25 o 
 -11   8  10        4.92        6.82      5.09 o 
 -10   8  10        0.60        3.56      4.12 o 
  -9   8  10        1.18        3.39      4.29 o 
  -8   8  10        0.17        0.97      4.77 o 
  -7   8  10        3.03        7.95      5.10 o 
  -6   8  10       16.41       15.29      5.34 o 
  -5   8  10        5.98        3.16      4.86 o 
  -4   8  10       46.95       57.82      6.77 o 
  -3   8  10        1.74        0.61      4.92 o 
  -2   8  10        1.45        4.43      4.77 o 
  -1   8  10       39.00       50.71      6.64 o 
   0   8  10       18.65       13.02      5.15 o 
   1   8  10        0.08       -1.78      4.94 o 
   2   8  10        0.27       -1.52      4.25 o 
   3   8  10        0.01        1.56      4.58 o 
   4   8  10        0.39        2.07      6.36 o 
 -21   0  11       62.74       81.93     10.27 o 
 -19   0  11       44.57       46.71      8.05 o 
 -17   0  11        7.84       11.43      3.63 o 
 -15   0  11      258.06      217.23      9.14 o 
 -13   0  11      826.75      826.56     15.40 o 
 -11   0  11     1468.60     1440.79     43.16 o 
  -9   0  11      328.66      334.00      7.86 o 
  -7   0  11      652.97      608.24     10.50 o 
  -5   0  11     2241.91     2283.90     28.07 o 
  -3   0  11     2197.30     2139.33     38.24 o 
  -1   0  11       74.30       59.76      4.14 o 
   1   0  11      160.78      155.42      4.16 o 
   3   0  11       77.77       76.32      3.56 o 
 -21   1  11        1.19        2.15      4.59 o 
 -20   1  11       12.13        5.75      4.47 o 
 -19   1  11        4.05       10.51      4.83 o 
 -18   1  11       26.56       29.45      5.06 o 
 -17   1  11        1.13        0.95      2.37 o 
 -16   1  11      172.02      181.03      5.42 o 
 -15   1  11       27.40       30.07      2.90 o 
 -14   1  11        6.12        2.59      2.06 o 
 -13   1  11      123.19      123.78      4.31 o 
 -12   1  11     1081.04     1053.40     12.50 o 
 -11   1  11      122.85      110.85      4.78 o 
 -10   1  11     1587.27     1557.80     14.09 o 
  -9   1  11       37.12       38.98      1.96 o 
  -8   1  11     1202.01     1188.35     12.31 o 
  -7   1  11       18.70       12.21      1.34 o 
  -6   1  11       37.28       45.87      1.81 o 
  -5   1  11        0.33        1.26      1.03 o 
  -4   1  11      266.30      288.31      4.14 o 
  -3   1  11       16.42       13.34      1.11 o 
  -2   1  11      156.71      164.88      2.84 o 
  -1   1  11       11.46       12.77      0.99 o 
   0   1  11       31.81       34.26      1.55 o 
   1   1  11      202.34      200.37      3.22 o 
   2   1  11       35.67       36.79      1.92 o 
   3   1  11       91.04       99.20      2.30 o 
   4   1  11        0.62        1.39      0.91 o 
   5   1  11       14.47       14.74      2.10 o 
   6   1  11       26.25       25.66      2.83 o 
   7   1  11        1.67        3.06      2.07 o 
   8   1  11        3.78        2.17      2.17 o 
   9   1  11       22.22       23.40      2.97 o 
  10   1  11        0.12        0.24      2.31 o 
 -21   2  11       41.65       50.10      9.37 o 
 -20   2  11       31.86       26.00      5.40 o 
 -19   2  11       75.37       76.14     15.26 o 
 -18   2  11      136.37       98.36      5.04 o 
 -17   2  11        2.86        4.03      2.80 o 
 -16   2  11        1.06        0.53      2.25 o 
 -15   2  11       34.65       40.52      3.22 o 
 -14   2  11       11.62        9.30      2.54 o 
 -13   2  11      800.59      808.21     11.00 o 
 -12   2  11      108.14      117.56      4.20 o 
 -11   2  11       29.37       29.67      2.12 o 
 -10   2  11       22.99       25.82      1.88 o 
  -9   2  11      264.35      236.70      4.12 o 
  -8   2  11      273.43      269.89      4.61 o 
  -7   2  11      165.59      147.55      2.89 o 
  -6   2  11      203.49      203.19      5.22 o 
  -5   2  11      532.37      537.97      8.52 o 
  -4   2  11      144.67      165.50      4.49 o 
  -3   2  11        6.05        7.10      1.69 o 
  -2   2  11       95.75       84.05      3.26 o 
  -1   2  11       52.69       50.47      2.49 o 
   0   2  11       19.15       17.37      1.83 o 
   1   2  11       26.95       24.42      1.48 o 
   2   2  11     1352.55     1329.89     12.32 o 
   3   2  11      303.40      294.77      4.35 o 
   4   2  11        1.11        0.32      1.18 o 
   5   2  11       33.23       31.00      1.88 o 
   6   2  11       27.74       28.96      2.29 o 
   7   2  11       13.39       15.30      3.39 o 
   8   2  11        9.12        9.98      3.25 o 
   9   2  11        2.15        4.43      3.15 o 
  10   2  11        3.67        1.93      3.30 o 
  11   2  11       78.79       83.16      6.36 o 
 -20   3  11       12.96        5.46      7.16 o 
 -19   3  11       12.91       17.19      7.02 o 
 -18   3  11       69.06       68.64      5.03 o 
 -17   3  11       92.86       95.47      4.73 o 
 -16   3  11       51.02       48.82      3.69 o 
 -15   3  11       17.04       15.08      2.76 o 
 -14   3  11      167.48      143.90      5.37 o 
 -13   3  11        3.39        8.37      2.06 o 
 -12   3  11        7.42        1.48      2.23 o 
 -11   3  11      105.99      106.51      3.64 o 
 -10   3  11       66.15       69.17      2.84 o 
  -9   3  11       15.49       19.71      1.88 o 
  -8   3  11        6.38        4.07      1.45 o 
  -7   3  11        0.09       -0.67      1.30 o 
  -6   3  11      110.50       94.93      2.65 o 
  -5   3  11       12.60       17.60      2.20 o 
  -4   3  11       15.25       17.02      2.47 o 
  -3   3  11       16.48       17.45      2.21 o 
  -2   3  11      320.77      315.84      6.49 o 
  -1   3  11      697.19      751.31     10.64 o 
   0   3  11     1318.27     1246.41     14.98 o 
   1   3  11       87.58       76.50      2.79 o 
   2   3  11      126.79      133.07      6.04 o 
   3   3  11        0.77       -3.48      5.42 o 
   4   3  11        1.69       -1.41      2.02 o 
   5   3  11        1.16       -1.99      1.99 o 
   6   3  11       37.65       30.89      4.57 o 
   7   3  11        0.02       -2.78      2.78 o 
   8   3  11        0.75       -3.34      3.34 o 
   9   3  11       49.22       57.78      5.89 o 
  10   3  11        5.75        6.22      4.19 o 
  11   3  11        5.70       -3.91      3.91 o 
  12   3  11        9.35       11.25      4.71 o 
 -18   4  11        6.44       15.40      7.44 o 
 -17   4  11       20.56       12.49      5.44 o 
 -16   4  11        1.68        3.80      2.90 o 
 -15   4  11      114.92      137.34      5.53 o 
 -14   4  11      113.37      103.39      4.81 o 
 -13   4  11      261.32      258.38      6.70 o 
 -12   4  11        0.68       -1.87      2.06 o 
 -11   4  11       54.17       78.46      4.53 o 
 -10   4  11      299.40      277.39      5.47 o 
  -9   4  11      642.12      554.04      8.72 o 
  -8   4  11        1.46        1.98      1.63 o 
  -7   4  11      274.11      279.02      8.01 o 
  -6   4  11        8.12        6.64      1.43 o 
  -5   4  11       67.59       70.81      5.72 o 
  -4   4  11       36.72       37.51      3.04 o 
  -3   4  11       12.24       11.40      2.44 o 
  -2   4  11      106.36       96.42      3.64 o 
  -1   4  11      107.47      110.21      5.61 o 
   0   4  11      129.53      126.64      5.91 o 
   1   4  11        1.74        2.99      2.17 o 
   2   4  11       21.87       13.85      5.37 o 
   3   4  11       44.39       38.61      2.85 o 
   4   4  11        1.61        0.31      1.67 o 
   5   4  11        0.05        1.10      2.42 o 
   6   4  11        2.58        1.60      4.05 o 
   7   4  11        1.14       -1.98      3.86 o 
   8   4  11        1.00       -1.13      4.05 o 
   9   4  11       31.14       36.59      6.03 o 
  10   4  11        2.43        7.72      4.94 o 
  11   4  11       25.60       20.77      5.70 o 
 -19   5  11       23.08       22.74      8.38 o 
 -18   5  11        5.85        5.32      7.49 o 
 -17   5  11        0.98        0.42      3.97 o 
 -16   5  11        1.48       -3.41      3.41 o 
 -15   5  11        0.49       -0.79      2.93 o 
 -14   5  11        9.29       11.38      3.08 o 
 -13   5  11       12.35       14.17      3.06 o 
 -12   5  11        4.79       -0.72      2.84 o 
 -11   5  11        2.70        0.77      2.46 o 
 -10   5  11       53.93       50.74      3.71 o 
  -9   5  11       57.87       55.82      3.72 o 
  -8   5  11       26.89       30.62      3.53 o 
  -7   5  11       56.53       66.55      7.72 o 
  -6   5  11      112.30      102.96      5.01 o 
  -5   5  11       79.21       77.29      5.88 o 
  -4   5  11       58.40       50.39      3.71 o 
  -3   5  11       16.66       20.84      2.92 o 
  -2   5  11      342.62      302.77      7.43 o 
  -1   5  11      783.96      754.85     19.02 o 
   0   5  11        4.83        4.67      2.46 o 
   1   5  11       20.22       10.66      4.05 o 
   2   5  11       40.24       37.01      4.15 o 
   3   5  11        1.45        4.02      3.09 o 
   4   5  11       10.48       11.00      3.30 o 
   5   5  11        4.60        4.18      3.11 o 
   6   5  11        0.00        0.74      3.04 o 
   7   5  11        0.09       -4.33      4.38 o 
   8   5  11        2.45        3.06      5.04 o 
   9   5  11        6.00       22.13      6.26 o 
  10   5  11        4.45       -1.88      5.79 o 
 -17   6  11       29.02       57.31      9.89 o 
 -16   6  11       43.31       43.96      7.53 o 
 -15   6  11       20.75       21.09      4.96 o 
 -14   6  11       15.39       22.75      3.88 o 
 -13   6  11      275.40      296.87      8.23 o 
 -12   6  11       26.93       23.59      3.70 o 
 -11   6  11       55.12       63.44      4.51 o 
 -10   6  11        7.53        5.75      2.98 o 
  -9   6  11        2.55       -1.55      4.59 o 
  -8   6  11       29.43       33.75      3.99 o 
  -7   6  11        0.04        4.73      3.98 o 
  -6   6  11       17.32       17.53      5.53 o 
  -5   6  11        2.02        4.85      3.41 o 
  -4   6  11       23.65       22.34      3.57 o 
  -3   6  11       25.20       24.37      4.45 o 
  -2   6  11       34.72       41.05      5.05 o 
  -1   6  11        6.12        5.83      5.67 o 
   0   6  11        7.26        9.78      3.76 o 
   1   6  11       60.44       54.12     11.00 o 
   2   6  11        6.82        4.75      3.51 o 
   3   6  11        2.11       -1.43      3.19 o 
   4   6  11       15.49       12.71      3.98 o 
   5   6  11        0.09       -3.29      3.29 o 
   6   6  11       12.33        5.38      4.36 o 
   7   6  11        0.65       -3.09      3.09 o 
   8   6  11        0.74        0.76      6.17 o 
 -15   7  11       12.97       14.41      6.03 o 
 -14   7  11        1.47        0.80      5.25 o 
 -13   7  11        8.16       10.87      4.50 o 
 -12   7  11       41.57       49.14      4.67 o 
 -11   7  11       37.73       43.45      4.51 o 
 -10   7  11      124.76      145.50      8.12 o 
  -9   7  11       69.59       71.94      5.03 o 
  -8   7  11       14.13       15.36      4.23 o 
  -7   7  11        0.07        0.29      3.40 o 
  -6   7  11        5.66        3.01      3.48 o 
  -5   7  11        0.92       -1.44      3.86 o 
  -4   7  11        2.57       -3.70      3.70 o 
  -3   7  11       12.86       13.75      4.50 o 
  -2   7  11       36.15       49.63      6.45 o 
  -1   7  11        0.00       -1.44      3.90 o 
   0   7  11       20.24       17.69      4.77 o 
   1   7  11        0.20       -2.04      3.99 o 
   2   7  11        9.81        7.25      4.42 o 
   3   7  11        1.99        2.11      4.12 o 
   4   7  11        0.00       -1.39      3.87 o 
   5   7  11        1.50       -3.87      4.00 o 
   6   7  11        2.86       -2.05      4.30 o 
 -11   8  11        2.52        4.96      4.60 o 
 -10   8  11        1.77       -1.64      4.18 o 
  -9   8  11       40.65       46.64      6.91 o 
  -8   8  11        1.11       -1.66      4.79 o 
  -7   8  11       12.90       14.50      5.49 o 
  -6   8  11       32.63       43.16      6.58 o 
  -5   8  11       59.66       64.61      7.46 o 
  -4   8  11        0.25        2.32      4.99 o 
  -3   8  11       26.51       34.47     11.28 o 
  -2   8  11        1.25        3.12      5.24 o 
  -1   8  11       66.14       73.96      7.61 o 
   0   8  11       53.64       62.10      7.03 o 
   1   8  11        6.11       -3.57      5.13 o 
   2   8  11       18.25       15.91      7.18 o 
 -20   0  12        1.28        1.22      5.65 o 
 -18   0  12        8.80       21.48      5.84 o 
 -16   0  12       40.05       20.91      3.91 o 
 -14   0  12      410.42      401.60     10.42 o 
 -12   0  12     2001.01     1913.25     55.02 o 
 -10   0  12      411.90      428.10      9.63 o 
  -8   0  12       36.35       27.54      2.79 o 
  -6   0  12     1212.00     1198.36     16.97 o 
  -4   0  12        4.37        9.84      2.92 o 
  -2   0  12       34.28       40.94      2.41 o 
   0   0  12      878.90      896.88     12.78 o 
   2   0  12      121.46      138.04      6.59 o 
   4   0  12      453.57      442.35      9.46 o 
 -21   1  12       19.58       25.45      5.68 o 
 -20   1  12        0.07       -3.53      3.88 o 
 -19   1  12        2.04        2.00      3.14 o 
 -18   1  12        5.53        0.01      2.37 o 
 -17   1  12        1.31        1.19      2.42 o 
 -16   1  12        3.91        0.17      2.19 o 
 -15   1  12       28.02       37.97      3.00 o 
 -14   1  12       12.06       14.88      2.36 o 
 -13   1  12       96.04       87.92      5.17 o 
 -12   1  12      607.17      590.16      8.77 o 
 -11   1  12      280.01      298.35      5.20 o 
 -10   1  12      146.76      140.68      4.90 o 
  -9   1  12     2116.16     2032.05     19.20 o 
  -8   1  12      971.39      926.77     10.37 o 
  -7   1  12      548.88      567.16      7.20 o 
  -6   1  12       57.00       57.23      2.48 o 
  -5   1  12      973.92      966.05     10.09 o 
  -4   1  12        8.25        6.22      1.13 o 
  -3   1  12       12.88       15.89      1.32 o 
  -2   1  12        5.04        7.21      1.01 o 
  -1   1  12        2.03        2.29      0.80 o 
   0   1  12      409.82      417.64      5.21 o 
   1   1  12      253.48      251.89      3.85 o 
   2   1  12       76.42       75.35      2.26 o 
   3   1  12       36.74       43.37      2.41 o 
   4   1  12        0.03       -0.27      1.02 o 
   5   1  12       25.97       29.46      2.83 o 
   6   1  12       44.23       41.30      3.34 o 
   7   1  12        0.80        1.74      2.07 o 
   8   1  12        0.69       -1.37      2.12 o 
   9   1  12        4.80        2.45      2.31 o 
 -21   2  12        3.40        3.72      7.02 o 
 -20   2  12        1.08        1.66      4.61 o 
 -19   2  12        2.34        2.21      3.78 o 
 -18   2  12        4.65       10.75      2.89 o 
 -17   2  12       70.05       74.73      4.17 o 
 -16   2  12        3.63        2.49      2.36 o 
 -15   2  12        0.32        0.87      2.16 o 
 -14   2  12        0.04        1.98      2.11 o 
 -13   2  12      158.45      182.29      5.16 o 
 -12   2  12      292.96      310.57      6.23 o 
 -11   2  12       64.09       63.54      3.14 o 
 -10   2  12       48.31       57.54      2.44 o 
  -9   2  12        0.47       -0.23      1.61 o 
  -8   2  12       16.37       11.72      1.36 o 
  -7   2  12        0.18        1.50      1.91 o 
  -6   2  12      588.00      549.53      9.09 o 
  -5   2  12      223.94      196.83      5.06 o 
  -4   2  12      117.12      106.21      4.22 o 
  -3   2  12      388.30      399.50      7.02 o 
  -2   2  12     1169.88     1160.22     13.95 o 
  -1   2  12      380.07      366.14      6.45 o 
   0   2  12      208.70      205.11      4.06 o 
   1   2  12       14.82       18.15      1.45 o 
   2   2  12      117.42      130.90      3.05 o 
   3   2  12       31.32       36.09      1.88 o 
   4   2  12      112.48       98.93      3.84 o 
   5   2  12        3.23        4.08      1.90 o 
   6   2  12        4.21        5.78      1.81 o 
   7   2  12       10.01       10.49      1.90 o 
   8   2  12        1.63        0.87      1.60 o 
   9   2  12        1.34        1.08      3.06 o 
  10   2  12        1.63        3.72      3.34 o 
 -19   3  12        2.29       -2.45      5.70 o 
 -18   3  12        2.79        3.88      3.00 o 
 -17   3  12        8.64        9.12      2.98 o 
 -16   3  12        1.98       -0.85      2.46 o 
 -15   3  12      315.84      307.02      7.10 o 
 -14   3  12        3.59        6.87      2.36 o 
 -13   3  12        0.10       -1.94      1.99 o 
 -12   3  12      490.38      494.42     10.12 o 
 -11   3  12      473.72      359.84      6.78 o 
 -10   3  12       17.39       19.59      2.26 o 
  -9   3  12      240.11      258.61      5.72 o 
  -8   3  12      131.51      116.64      3.59 o 
  -7   3  12        4.77        6.16      1.55 o 
  -6   3  12       12.42       17.07      3.93 o 
  -5   3  12       60.77       61.18      6.36 o 
  -4   3  12        2.55       -0.64      2.14 o 
  -3   3  12       17.16       16.85      2.32 o 
  -2   3  12       14.57       10.33      2.16 o 
  -1   3  12        2.79        5.41      2.08 o 
   0   3  12      828.88      830.88     11.47 o 
   1   3  12      949.12      940.44     11.53 o 
   2   3  12      242.00      228.82      6.69 o 
   3   3  12       16.19       16.47      2.68 o 
   4   3  12        1.81       -2.08      2.08 o 
   5   3  12        5.50        3.56      2.21 o 
   6   3  12       36.53       40.21      3.56 o 
   7   3  12       55.96       46.78      3.30 o 
   8   3  12        9.35        8.66      2.41 o 
   9   3  12       20.54       14.49      2.59 o 
  10   3  12        0.51       -1.37      3.86 o 
  11   3  12        2.94        3.25      4.05 o 
 -18   4  12        2.52        4.39      4.80 o 
 -17   4  12        6.05        5.52      3.58 o 
 -16   4  12        0.19       -2.50      3.03 o 
 -15   4  12        0.27        0.75      2.62 o 
 -14   4  12       14.97       12.00      3.14 o 
 -13   4  12       84.92       81.71      6.03 o 
 -12   4  12       24.42       23.85      2.97 o 
 -11   4  12       25.26       18.70      2.74 o 
 -10   4  12        1.40        4.45      2.37 o 
  -9   4  12      239.49      230.28      6.10 o 
  -8   4  12      110.98      121.90      3.80 o 
  -7   4  12      190.01      169.61      3.92 o 
  -6   4  12      329.20      313.78      7.39 o 
  -5   4  12       27.18       21.80      4.74 o 
  -4   4  12       96.40      102.37      4.79 o 
  -3   4  12       10.57        5.38      2.86 o 
  -2   4  12      178.41      176.54      6.89 o 
  -1   4  12        8.45        9.90      3.15 o 
   0   4  12      486.91      468.83      8.37 o 
   1   4  12        0.21        4.16      3.20 o 
   2   4  12      107.13      105.48      5.33 o 
   3   4  12       11.06        7.32      4.90 o 
   4   4  12        1.41       -1.13      2.45 o 
   5   4  12        5.52        1.60      2.59 o 
   6   4  12        2.60        3.76      2.64 o 
   7   4  12        0.27        3.06      2.92 o 
   8   4  12        4.08        6.85      2.91 o 
   9   4  12        1.88        5.84      2.88 o 
  10   4  12        0.86       -1.13      4.80 o 
  11   4  12        1.28        2.73      4.90 o 
 -18   5  12       13.49       22.98      8.43 o 
 -17   5  12       46.59       44.73      5.22 o 
 -16   5  12       68.05       80.97      5.15 o 
 -15   5  12       93.48      101.60      5.36 o 
 -14   5  12       19.91       17.58      3.87 o 
 -13   5  12        4.83        3.95      3.63 o 
 -12   5  12        2.52        3.39      2.74 o 
 -11   5  12        0.90        2.12      2.59 o 
 -10   5  12       45.82       35.86      3.43 o 
  -9   5  12        2.69       -2.26      2.26 o 
  -8   5  12        0.88       -2.27      2.27 o 
  -7   5  12       16.82       17.17      3.06 o 
  -6   5  12      139.53      134.39      5.73 o 
  -5   5  12       31.11       27.79      3.25 o 
  -4   5  12       20.92       24.15      3.17 o 
  -3   5  12       50.86       52.06      4.08 o 
  -2   5  12       92.96       90.55      5.71 o 
  -1   5  12       16.86       19.18      3.89 o 
   0   5  12       66.48       78.66      5.31 o 
   1   5  12      107.89      112.59      6.69 o 
   2   5  12        0.73        2.44      2.97 o 
   3   5  12        4.34        4.48      3.13 o 
   4   5  12       23.01       23.17      5.25 o 
   5   5  12        0.68        0.99      3.10 o 
   6   5  12        0.20        2.81      2.98 o 
   7   5  12        0.08       -2.46      2.80 o 
   8   5  12        0.13        0.90      3.09 o 
   9   5  12        6.41        5.43      3.52 o 
 -17   6  12        0.01       -2.73      6.40 o 
 -16   6  12        0.94        1.73      4.96 o 
 -15   6  12       15.67       19.17      3.96 o 
 -14   6  12       29.84       25.97      5.78 o 
 -13   6  12      138.52      156.52      6.48 o 
 -12   6  12       21.31       21.89      3.82 o 
 -11   6  12       50.13       52.30      4.40 o 
 -10   6  12      148.37      138.00      9.24 o 
  -9   6  12       10.52       10.54      3.17 o 
  -8   6  12       23.04       22.95      3.71 o 
  -7   6  12       26.20       22.35      3.73 o 
  -6   6  12        7.18        8.68      4.91 o 
  -5   6  12        0.06        1.64      2.95 o 
  -4   6  12       53.59       54.30      5.52 o 
  -3   6  12       50.62       44.96      8.64 o 
  -2   6  12        0.05        6.08      3.85 o 
  -1   6  12        0.15       -0.51      3.35 o 
   0   6  12        1.87        4.49      3.65 o 
   1   6  12       11.68       10.82      3.79 o 
   2   6  12       12.33        7.40      3.95 o 
   3   6  12       16.47       12.09      4.14 o 
   4   6  12        3.70       -0.12      3.55 o 
   5   6  12        2.14        4.64      3.72 o 
   6   6  12        1.04        1.29      3.63 o 
   7   6  12        0.05        0.58      3.74 o 
 -14   7  12        4.03       10.51      5.53 o 
 -13   7  12       43.86       39.44      5.43 o 
 -12   7  12       65.64       88.69      8.41 o 
 -11   7  12       81.67       96.07      5.68 o 
 -10   7  12       13.73        6.90      5.32 o 
  -9   7  12       22.63       17.89      3.86 o 
  -8   7  12       50.66       61.94      5.51 o 
  -7   7  12      134.85      166.28      9.62 o 
  -6   7  12        4.38        5.49      4.76 o 
  -5   7  12       10.73       13.21      7.89 o 
  -4   7  12       24.16       27.69      5.63 o 
  -3   7  12        0.76       -1.12      4.15 o 
  -2   7  12       13.37        8.70      4.59 o 
  -1   7  12      106.24      113.08      7.72 o 
   0   7  12        6.73        0.71      4.50 o 
   1   7  12       53.96       60.95      6.34 o 
   2   7  12        0.00        1.28      4.13 o 
   3   7  12       28.96       39.79     11.07 o 
   4   7  12        8.53        3.40      4.38 o 
   5   7  12        0.11       -4.12      4.12 o 
 -10   8  12        0.97        6.82     11.04 o 
  -9   8  12        0.13        4.95      5.30 o 
  -8   8  12        0.14        3.02      5.14 o 
  -7   8  12        4.59        0.62      5.20 o 
  -6   8  12        1.51       -0.29      5.11 o 
  -5   8  12        0.02        8.85      5.48 o 
  -4   8  12        6.46        7.32      5.09 o 
  -3   8  12        0.00        2.43      4.70 o 
  -2   8  12        6.48        8.21      5.14 o 
  -1   8  12        8.03        4.37      4.85 o 
   0   8  12        0.41       -4.24      4.24 o 
   1   8  12       39.67       45.72      6.92 o 
 -21   0  13        8.77        1.08      6.50 o 
 -19   0  13      146.83      178.74      8.89 o 
 -17   0  13      227.95      255.68      9.52 o 
 -15   0  13      275.86      265.03      8.79 o 
 -13   0  13     1495.68     1422.40     22.39 o 
 -11   0  13     4719.85     4652.40    171.85 o 
  -9   0  13     1147.66     1128.73     17.44 o 
  -7   0  13      157.50      161.02      5.44 o 
  -5   0  13      138.20      133.75      4.66 o 
  -3   0  13      802.40      771.41     17.85 o 
  -1   0  13        1.09       -0.75      2.40 o 
   1   0  13      381.04      367.92      7.18 o 
   3   0  13      221.53      216.38     12.90 o 
   5   0  13      107.35      105.53      4.05 o 
 -21   1  13        1.19        8.13      5.08 o 
 -20   1  13       73.40       78.53      6.73 o 
 -19   1  13        4.36        6.25      3.01 o 
 -18   1  13       21.20       14.98      3.03 o 
 -17   1  13        0.00        0.57      2.39 o 
 -16   1  13       24.29       25.34      2.95 o 
 -15   1  13        5.94        7.83      2.64 o 
 -14   1  13       72.93       66.64      4.72 o 
 -13   1  13      151.47      137.50      4.55 o 
 -12   1  13      127.05      127.66      4.36 o 
 -11   1  13      393.27      382.23      7.61 o 
 -10   1  13      362.37      372.02      6.35 o 
  -9   1  13       47.39       49.02      4.54 o 
  -8   1  13      262.58      272.59      5.00 o 
  -7   1  13       22.84       21.46      1.79 o 
  -6   1  13      556.32      574.39      7.90 o 
  -5   1  13      327.04      298.86      4.65 o 
  -4   1  13        6.98        6.74      1.22 o 
  -3   1  13       17.19       15.72      1.04 o 
  -2   1  13       87.06       79.86      3.49 o 
  -1   1  13      150.39      163.15      3.17 o 
   0   1  13       11.56        9.50      1.32 o 
   1   1  13       11.93        9.78      1.33 o 
   2   1  13      430.98      401.29      6.80 o 
   3   1  13      173.97      177.25      3.70 o 
   4   1  13       81.82       76.31      3.07 o 
   5   1  13        2.83        0.72      2.92 o 
   6   1  13       16.16       21.33      3.01 o 
   7   1  13       28.24       25.33      2.92 o 
   8   1  13        8.50        8.24      2.45 o 
 -21   2  13        0.04        6.45      7.16 o 
 -20   2  13        2.57        4.43      4.32 o 
 -19   2  13       36.35       27.18      4.62 o 
 -18   2  13        0.01        1.61      2.63 o 
 -17   2  13       41.69       40.83      3.49 o 
 -16   2  13      118.27       90.59      4.31 o 
 -15   2  13        0.18       -0.43      2.16 o 
 -14   2  13        2.14        8.47      2.61 o 
 -13   2  13        0.55        0.56      1.91 o 
 -12   2  13       19.38       21.94      2.53 o 
 -11   2  13      108.75       94.93      3.22 o 
 -10   2  13       56.45       50.98      2.33 o 
  -9   2  13        4.75        4.47      1.71 o 
  -8   2  13       24.05       27.47      2.00 o 
  -7   2  13      297.31      273.33      7.60 o 
  -6   2  13      251.03      268.30      6.37 o 
  -5   2  13      191.95      212.45      5.56 o 
  -4   2  13      348.83      346.50      6.82 o 
  -3   2  13       69.15       63.35      3.10 o 
  -2   2  13       88.54      100.31      3.79 o 
  -1   2  13       23.29       26.57      2.39 o 
   0   2  13      264.44      234.44      5.16 o 
   1   2  13      216.45      231.09      4.06 o 
   2   2  13       40.52       52.22      3.25 o 
   3   2  13        0.02        4.80      2.10 o 
   4   2  13      488.25      462.45     13.11 o 
   5   2  13        0.98        2.36      1.85 o 
   6   2  13        0.04       -0.84      1.71 o 
   7   2  13        1.97        2.50      1.72 o 
   8   2  13        0.77        1.08      3.06 o 
   9   2  13        0.23        1.88      3.11 o 
 -19   3  13       32.82       39.12      5.78 o 
 -18   3  13       49.91       62.57      4.36 o 
 -17   3  13       21.83       15.77      3.67 o 
 -16   3  13      115.87      114.84      5.00 o 
 -15   3  13      167.78      170.95      5.60 o 
 -14   3  13      236.64      212.21      6.81 o 
 -13   3  13        5.81        8.30      2.88 o 
 -12   3  13        0.03       -2.48      2.48 o 
 -11   3  13       18.28       26.53      2.66 o 
 -10   3  13       59.25       47.37      2.82 o 
  -9   3  13       12.01        5.71      1.72 o 
  -8   3  13       63.61       50.05      3.62 o 
  -7   3  13      326.90      314.07      9.04 o 
  -6   3  13      154.20      164.51      8.15 o 
  -5   3  13       18.30       19.44      3.46 o 
  -4   3  13       44.91       45.71      3.18 o 
  -3   3  13       54.70       44.45      3.36 o 
  -2   3  13       14.70       16.47      2.40 o 
  -1   3  13       25.34       26.91      3.31 o 
   0   3  13       35.13       26.98      3.30 o 
   1   3  13       70.04       81.11      4.73 o 
   2   3  13      218.39      207.95      6.48 o 
   3   3  13       13.27        6.92      3.53 o 
   4   3  13       95.49       89.47      4.59 o 
   5   3  13        0.22       -2.09      2.09 o 
   6   3  13        1.39        0.37      2.31 o 
   7   3  13        1.02       -2.11      2.11 o 
   8   3  13        0.99        1.40      2.21 o 
   9   3  13        3.60        2.17      4.00 o 
  10   3  13        7.95        5.56      4.24 o 
 -18   4  13       10.23        4.70      4.89 o 
 -17   4  13        0.61        4.58      4.67 o 
 -16   4  13        9.04       11.60      3.72 o 
 -15   4  13       28.25       26.25      4.80 o 
 -14   4  13       16.46       15.15      3.59 o 
 -13   4  13       18.67       22.75      3.15 o 
 -12   4  13      232.49      196.52      9.86 o 
 -11   4  13      289.40      285.01      6.91 o 
 -10   4  13       88.58       71.58      3.91 o 
  -9   4  13        9.45       -0.92      2.14 o 
  -8   4  13      110.32      119.90      5.11 o 
  -7   4  13      187.60      166.05      5.71 o 
  -6   4  13        1.42        3.02      2.90 o 
  -5   4  13       12.94        9.98      3.11 o 
  -4   4  13      191.02      177.16      7.02 o 
  -3   4  13      134.82      137.41      6.64 o 
  -2   4  13      141.44      156.56      6.64 o 
  -1   4  13       16.04       25.37      3.71 o 
   0   4  13      122.54      113.31      5.83 o 
   1   4  13       12.83        9.83      3.05 o 
   2   4  13       51.53       54.09      4.28 o 
   3   4  13        0.45       -0.42      4.90 o 
   4   4  13        0.66       -0.42      2.50 o 
   5   4  13        0.20       -0.51      2.57 o 
   6   4  13       33.94       32.63      7.51 o 
   7   4  13        0.01       -1.81      2.61 o 
   8   4  13        0.54        2.86      2.85 o 
   9   4  13        2.36       -4.47      4.47 o 
  10   4  13        1.31        9.32      5.13 o 
 -17   5  13       53.65       47.01      6.56 o 
 -16   5  13        9.65        9.62      3.61 o 
 -15   5  13       22.96       19.05      4.28 o 
 -14   5  13        0.00       -2.58      3.21 o 
 -13   5  13       60.70       58.56      4.37 o 
 -12   5  13        1.43       -0.03      2.64 o 
 -11   5  13       21.01       24.02      3.27 o 
 -10   5  13        0.51        1.21      2.49 o 
  -9   5  13        4.15        3.07      2.62 o 
  -8   5  13        0.29        0.47      2.69 o 
  -7   5  13        0.12       -1.49      2.54 o 
  -6   5  13        1.11        0.22      2.62 o 
  -5   5  13      198.44      197.82      6.48 o 
  -4   5  13       89.27       88.35      6.15 o 
  -3   5  13       20.49       26.35      6.57 o 
  -2   5  13      129.02      135.78      7.04 o 
  -1   5  13        4.20        5.27      3.43 o 
   0   5  13       27.80       15.19      3.70 o 
   1   5  13       30.29       17.32      3.81 o 
   2   5  13        0.02       -2.94      3.05 o 
   3   5  13       36.75       43.74      6.33 o 
   4   5  13        0.39        0.74      4.80 o 
   5   5  13        1.53       -1.51      2.92 o 
   6   5  13        0.77        2.17      4.03 o 
   7   5  13        2.59        1.28      3.18 o 
   8   5  13       17.26       19.48     10.67 o 
 -17   6  13        0.06       -4.43      7.49 o 
 -16   6  13        1.78       -1.00      4.98 o 
 -15   6  13       37.19       30.29      4.86 o 
 -14   6  13        2.25       -2.16      3.25 o 
 -13   6  13       11.32        8.04      3.50 o 
 -12   6  13       60.17       64.91      4.71 o 
 -11   6  13      114.05      114.38      5.50 o 
 -10   6  13        0.54       -1.81      3.64 o 
  -9   6  13       18.74       29.55      3.65 o 
  -8   6  13       21.62       18.25      3.77 o 
  -7   6  13       10.78        9.51      3.36 o 
  -6   6  13       46.48       53.73      5.94 o 
  -5   6  13       23.95       22.61      4.58 o 
  -4   6  13        4.85       -2.45      3.35 o 
  -3   6  13       23.85       23.97      4.68 o 
  -2   6  13        0.65       -1.30      3.86 o 
  -1   6  13        0.01       -3.32      3.44 o 
   0   6  13       21.93       21.19      4.52 o 
   1   6  13       83.44       98.97      6.72 o 
   2   6  13       34.80       30.69      4.89 o 
   3   6  13       17.62       18.04      4.42 o 
   4   6  13        8.30        8.95      5.56 o 
   5   6  13        2.31       11.30      4.09 o 
   6   6  13        1.18        4.16      4.26 o 
 -14   7  13        1.25       -3.26      4.02 o 
 -13   7  13        7.87        4.65      4.44 o 
 -12   7  13        5.61        0.16      4.15 o 
 -11   7  13       31.52       36.91      5.18 o 
 -10   7  13       36.45       44.14      4.61 o 
  -9   7  13        7.10        3.81      4.07 o 
  -8   7  13       20.16       17.18      5.35 o 
  -7   7  13       77.58       87.48      7.67 o 
  -6   7  13       50.63       55.88      7.53 o 
  -5   7  13       12.68       14.05      5.31 o 
  -4   7  13       40.07       45.03      6.08 o 
  -3   7  13        6.23       11.48      4.78 o 
  -2   7  13        1.83        2.10      4.56 o 
  -1   7  13       61.24       61.29      6.50 o 
   0   7  13        0.00        0.11      4.59 o 
   1   7  13        2.73        2.10      4.65 o 
   2   7  13        0.74        3.23      9.25 o 
   3   7  13        6.01        3.72      5.06 o 
   4   7  13        1.02        5.66      5.58 o 
  -9   8  13       13.58       19.23      5.92 o 
  -8   8  13        0.12        4.12      5.13 o 
  -7   8  13       19.50       19.47      5.55 o 
  -6   8  13        3.29       -0.21      5.16 o 
  -5   8  13       10.21       14.95      5.35 o 
  -4   8  13       14.07       20.88      5.61 o 
  -3   8  13        1.58        9.23      4.89 o 
  -2   8  13        2.37        1.75      7.42 o 
  -1   8  13       36.93       28.62      6.15 o 
 -20   0  14        8.70        5.46      6.03 o 
 -18   0  14       16.06       11.09      4.33 o 
 -16   0  14      133.91      174.56      7.87 o 
 -14   0  14       81.76       71.54      5.58 o 
 -12   0  14       18.99       39.21      4.06 o 
 -10   0  14     5028.95     4820.54    134.91 o 
  -8   0  14       19.03       19.57      2.86 o 
  -6   0  14      684.31      686.01     21.80 o 
  -4   0  14      351.16      342.81     11.40 o 
  -2   0  14       22.78       17.28      3.58 o 
   0   0  14       28.34       34.09      2.61 o 
   2   0  14      475.03      470.19      8.70 o 
   4   0  14        8.10        6.55      2.21 o 
 -21   1  14       24.29       20.88      5.30 o 
 -20   1  14       39.66       40.71      5.78 o 
 -19   1  14       46.80       57.93      4.22 o 
 -18   1  14        0.09        1.81      2.53 o 
 -17   1  14       20.59       17.33      2.91 o 
 -16   1  14        0.17       -2.13      2.13 o 
 -15   1  14       21.24       14.03      2.56 o 
 -14   1  14       54.80       62.86      3.49 o 
 -13   1  14        7.45       10.85      2.23 o 
 -12   1  14       16.32       13.56      2.32 o 
 -11   1  14      154.73      145.37      4.36 o 
 -10   1  14       49.70       47.56      3.40 o 
  -9   1  14       43.71       41.96      3.89 o 
  -8   1  14      492.52      484.66      6.96 o 
  -7   1  14      574.79      553.32      7.29 o 
  -6   1  14      133.03      130.81      3.34 o 
  -5   1  14      306.19      283.53      4.62 o 
  -4   1  14        2.11        4.12      1.29 o 
  -3   1  14      757.46      760.91     10.55 o 
  -2   1  14      279.24      285.73      4.41 o 
  -1   1  14       20.72       19.25      1.54 o 
   0   1  14       54.39       56.95      2.32 o 
   1   1  14      223.69      221.92      4.67 o 
   2   1  14       10.33        9.13      2.03 o 
   3   1  14       27.32       26.17      2.33 o 
   4   1  14       56.50       55.47      2.95 o 
   5   1  14       21.62       22.79      1.96 o 
   6   1  14        2.22        3.25      2.59 o 
   7   1  14       32.17       30.33      3.11 o 
 -21   2  14        0.89        5.18      7.30 o 
 -20   2  14        3.11        0.30      4.19 o 
 -19   2  14       28.08       32.80      3.82 o 
 -18   2  14       59.03       57.72      4.07 o 
 -17   2  14       18.29       23.02      3.20 o 
 -16   2  14       52.91       55.36      3.69 o 
 -15   2  14       45.93       44.42      4.83 o 
 -14   2  14      147.88      147.98      5.49 o 
 -13   2  14        0.02       -1.87      1.87 o 
 -12   2  14       89.94      100.70      3.93 o 
 -11   2  14        4.49        2.56      1.59 o 
 -10   2  14      113.16       87.67      3.43 o 
  -9   2  14      885.16      858.67     14.41 o 
  -8   2  14      348.15      346.48      8.37 o 
  -7   2  14       34.40       32.99      6.36 o 
  -6   2  14      149.62      144.12      5.86 o 
  -5   2  14       67.19       62.72      3.48 o 
  -4   2  14       42.36       45.18      3.00 o 
  -3   2  14        0.06        0.09      2.56 o 
  -2   2  14       24.72       17.79      2.29 o 
  -1   2  14      569.58      550.67     11.50 o 
   0   2  14      187.64      179.33      5.81 o 
   1   2  14       71.67       77.71      4.13 o 
   2   2  14       11.86       17.13      4.12 o 
   3   2  14       70.16       68.32      3.72 o 
   4   2  14       28.14       33.86      2.86 o 
   5   2  14       31.92       33.92      2.75 o 
   6   2  14        5.44        4.62      1.86 o 
   7   2  14       27.21       33.86      4.24 o 
   8   2  14        0.19       -0.94      2.97 o 
 -19   3  14        2.93       -0.90      3.71 o 
 -18   3  14        2.21        2.85      3.34 o 
 -17   3  14        9.78        7.23      2.87 o 
 -16   3  14        9.83       -0.22      2.53 o 
 -15   3  14        9.02       11.02      2.72 o 
 -14   3  14        9.67        7.01      2.45 o 
 -13   3  14      180.72      165.79     11.39 o 
 -12   3  14        0.04       -2.59      2.59 o 
 -11   3  14      268.36      293.37      7.90 o 
 -10   3  14      311.62      304.38      7.76 o 
  -9   3  14      364.32      324.91      7.89 o 
  -8   3  14       42.62       42.71      4.47 o 
  -7   3  14       20.45       27.05      6.95 o 
  -6   3  14       64.91       67.07      6.43 o 
  -5   3  14      123.23      113.49      5.63 o 
  -4   3  14       40.26       45.87      6.62 o 
  -3   3  14        0.33       -2.24      2.24 o 
  -2   3  14        3.65        0.13      2.41 o 
  -1   3  14        0.47       -0.45      2.38 o 
   0   3  14       37.26       44.41      3.73 o 
   1   3  14       88.58      106.67      5.20 o 
   2   3  14      304.67      286.79      7.66 o 
   3   3  14        2.06        0.92      2.42 o 
   4   3  14        0.07       -0.37      2.32 o 
   5   3  14       55.14       62.43      3.83 o 
   6   3  14        5.44        5.28      3.34 o 
   7   3  14        0.97       -0.40      3.58 o 
   8   3  14        0.25       -2.59      3.63 o 
   9   3  14        2.84        4.47      4.10 o 
 -18   4  14       63.42       61.54      5.48 o 
 -17   4  14       18.40       28.31      4.52 o 
 -16   4  14        0.33        0.15      3.54 o 
 -15   4  14       20.45       17.10      3.82 o 
 -14   4  14        0.37        2.85      3.42 o 
 -13   4  14        0.46        1.94      3.03 o 
 -12   4  14        6.69        5.88      3.20 o 
 -11   4  14       46.12       47.02      4.23 o 
 -10   4  14        8.55        7.59      3.26 o 
  -9   4  14       83.41       63.89      4.35 o 
  -8   4  14      136.83      118.45      6.43 o 
  -7   4  14      115.61      119.48     10.31 o 
  -6   4  14      132.03      144.84      6.81 o 
  -5   4  14       88.33       83.09      5.48 o 
  -4   4  14       92.30      103.85      6.69 o 
  -3   4  14       84.43       79.65      5.17 o 
  -2   4  14       38.09       46.57      7.46 o 
  -1   4  14       67.09       71.82      9.25 o 
   0   4  14       25.84       24.18      3.58 o 
   1   4  14        2.70        6.70      3.05 o 
   2   4  14        0.40        3.35      2.91 o 
   3   4  14        0.38       -1.02      2.57 o 
   4   4  14        2.59        3.27      2.84 o 
   5   4  14        1.80        0.00      2.84 o 
   6   4  14       15.69       17.58      3.34 o 
   7   4  14        1.79       -0.50      3.11 o 
   8   4  14        0.77       -0.28      4.43 o 
   9   4  14        0.33        3.06      4.71 o 
 -18   5  14        3.08        8.57      7.63 o 
 -17   5  14        0.85        4.12      6.73 o 
 -16   5  14       44.29       36.56      5.12 o 
 -15   5  14      111.83      109.34      6.53 o 
 -14   5  14       72.56       69.64      5.69 o 
 -13   5  14      232.65      234.99      7.25 o 
 -12   5  14       65.82       67.83      5.01 o 
 -11   5  14        1.01       -1.15      2.61 o 
 -10   5  14        0.13       -1.29      2.42 o 
  -9   5  14        0.52        2.01      2.49 o 
  -8   5  14       54.20       53.39      4.22 o 
  -7   5  14       23.91       24.23      3.91 o 
  -6   5  14        0.43       -3.70      3.70 o 
  -5   5  14        1.47        7.48      6.07 o 
  -4   5  14        1.44       -0.28      3.26 o 
  -3   5  14       32.92       34.99      4.46 o 
  -2   5  14       16.45       26.20      7.70 o 
  -1   5  14       20.63       26.16      4.24 o 
   0   5  14       49.82       42.65      4.76 o 
   1   5  14        3.65        2.46      3.30 o 
   2   5  14       13.76       16.63      3.99 o 
   3   5  14       68.48       70.38      5.38 o 
   4   5  14        0.10        5.01      3.24 o 
   5   5  14        1.35        4.29     10.88 o 
   6   5  14        1.81       -1.48      3.10 o 
   7   5  14        1.61       -3.60      3.60 o 
 -16   6  14       25.84       33.38      6.42 o 
 -15   6  14        6.65        7.65      4.25 o 
 -14   6  14        0.17       -3.08      3.08 o 
 -13   6  14        3.41        0.53      3.24 o 
 -12   6  14       95.96      106.28      5.63 o 
 -11   6  14      104.28      100.07      5.56 o 
 -10   6  14       37.47       36.09      4.06 o 
  -9   6  14      104.46      108.15      6.10 o 
  -8   6  14       22.48       31.04      5.27 o 
  -7   6  14        2.12        3.95      4.01 o 
  -6   6  14       33.39       27.12      4.95 o 
  -5   6  14       12.31       20.29     10.29 o 
  -4   6  14        0.18        7.48      4.06 o 
  -3   6  14        0.85       -2.05      3.57 o 
  -2   6  14        4.35        6.70      4.43 o 
  -1   6  14        2.14        2.78      3.84 o 
   0   6  14       63.17       65.61      5.96 o 
   1   6  14       36.06       45.93      5.33 o 
   2   6  14        2.95        3.07      4.04 o 
   3   6  14       17.25        7.74      4.09 o 
   4   6  14        0.47        1.21      3.75 o 
   5   6  14        1.70       -3.09      3.61 o 
 -13   7  14       12.10        4.69      5.46 o 
 -12   7  14       34.71       54.47      7.14 o 
 -11   7  14       57.74       63.43      7.42 o 
 -10   7  14       19.37       21.97      5.83 o 
  -9   7  14       84.90       98.98      6.91 o 
  -8   7  14        0.01        2.47      4.60 o 
  -7   7  14        5.87        7.55      4.94 o 
  -6   7  14        0.25       -2.19      4.21 o 
  -5   7  14        5.72       11.76      5.17 o 
  -4   7  14       61.09       77.62      7.23 o 
  -3   7  14       58.10       60.81      6.69 o 
  -2   7  14        9.87        2.44      4.74 o 
  -1   7  14       18.41       22.44      5.44 o 
   0   7  14        6.24        0.20      4.37 o 
   1   7  14       18.39       18.41      5.36 o 
   2   7  14        0.00       -1.29      4.48 o 
  -7   8  14        0.19       -1.37      5.79 o 
  -6   8  14        0.33        1.02      4.64 o 
  -5   8  14        6.94        1.67      7.79 o 
 -21   0  15        4.86        4.57      6.73 o 
 -19   0  15        0.15       11.55      4.51 o 
 -17   0  15       37.45       48.10      5.82 o 
 -15   0  15       96.83       99.46      6.11 o 
 -13   0  15        0.09       -0.98      3.51 o 
 -11   0  15      558.32      522.21     11.46 o 
  -9   0  15      411.31      410.94      9.60 o 
  -7   0  15      164.90      150.76      7.91 o 
  -5   0  15       53.85       51.15      3.36 o 
  -3   0  15        1.22        2.73      3.20 o 
  -1   0  15      249.04      256.50      6.26 o 
   1   0  15       31.48       37.39      4.05 o 
   3   0  15       44.40       38.09      3.63 o 
   5   0  15      332.10      330.56      8.24 o 
 -21   1  15       18.57       31.34      5.84 o 
 -20   1  15        2.73        9.48      3.90 o 
 -19   1  15       11.42        9.99      3.19 o 
 -18   1  15       32.51       24.86      3.37 o 
 -17   1  15       15.74       10.84      2.77 o 
 -16   1  15       33.02       28.18      3.19 o 
 -15   1  15        8.02       14.38      2.66 o 
 -14   1  15       73.68       68.91      4.28 o 
 -13   1  15      298.12      294.02      6.39 o 
 -12   1  15      178.52      154.63      4.95 o 
 -11   1  15      316.09      309.62      6.13 o 
 -10   1  15        0.84        1.40      1.91 o 
  -9   1  15      191.51      187.34      4.55 o 
  -8   1  15        3.05        3.02      2.91 o 
  -7   1  15       15.88       19.26      2.52 o 
  -6   1  15      337.93      328.58      6.82 o 
  -5   1  15       87.24       72.67      2.58 o 
  -4   1  15        0.05       -0.40      0.94 o 
  -3   1  15      230.74      225.12      3.26 o 
  -2   1  15      122.96      133.86      3.54 o 
  -1   1  15      142.53      137.46      6.90 o 
   0   1  15      129.68      136.54      4.91 o 
   1   1  15       26.37       25.83      2.68 o 
   2   1  15        4.31       -1.68      3.32 o 
   3   1  15       24.97       26.18      2.47 o 
   4   1  15       58.11       44.98      2.70 o 
   5   1  15       27.15       28.78      2.21 o 
   6   1  15       10.52       18.98      3.15 o 
 -21   2  15      110.27      113.67     11.63 o 
 -20   2  15       19.30       15.47      5.69 o 
 -19   2  15        4.31        1.26      2.82 o 
 -18   2  15        7.15        9.73      3.54 o 
 -17   2  15       85.12       92.99      4.65 o 
 -16   2  15        1.82        0.73      2.90 o 
 -15   2  15        3.03        7.24      2.53 o 
 -14   2  15       18.00       24.73      3.07 o 
 -13   2  15        2.36        2.91      2.26 o 
 -12   2  15      111.07      112.32      5.50 o 
 -11   2  15        0.14        1.33      1.88 o 
 -10   2  15        3.38        4.92      2.25 o 
  -9   2  15      107.49      106.94      3.58 o 
  -8   2  15      580.77      512.19      7.04 o 
  -7   2  15       30.90       46.77      4.17 o 
  -6   2  15      124.04      128.98      6.38 o 
  -5   2  15       18.78       23.55      3.50 o 
  -4   2  15       84.01       97.57      5.11 o 
  -3   2  15       23.38       20.17      3.14 o 
  -2   2  15       46.65       49.07      3.73 o 
  -1   2  15       88.31       93.59     12.78 o 
   0   2  15      123.92      123.26      4.99 o 
   1   2  15       23.10       18.87      2.72 o 
   2   2  15       16.25       16.21      4.66 o 
   3   2  15      209.98      197.15      5.68 o 
   4   2  15       14.90       17.89      2.56 o 
   5   2  15       23.94       21.84      2.49 o 
   6   2  15        7.09        2.35      3.25 o 
   7   2  15        2.05        4.33      3.15 o 
 -19   3  15        1.84       -2.93      2.93 o 
 -18   3  15        0.22        4.94      3.04 o 
 -17   3  15        6.05        4.94      3.05 o 
 -16   3  15       85.87       93.71      4.67 o 
 -15   3  15       20.04       16.94      2.99 o 
 -14   3  15      104.87       93.74      5.48 o 
 -13   3  15       69.02       73.34      4.76 o 
 -12   3  15       82.16       77.18      8.01 o 
 -11   3  15       15.60       20.34      3.32 o 
 -10   3  15       86.17       73.66      6.03 o 
  -9   3  15        0.01        0.20      2.42 o 
  -8   3  15       12.29        0.08      4.29 o 
  -7   3  15      139.44      118.39      6.14 o 
  -6   3  15      298.65      262.54      8.44 o 
  -5   3  15      106.02       98.33      5.63 o 
  -4   3  15        0.92       -1.54      2.48 o 
  -3   3  15        2.00        0.56      5.82 o 
  -2   3  15        7.72        5.98      2.71 o 
  -1   3  15        8.90        6.01      2.76 o 
   0   3  15        0.28       -0.80      2.47 o 
   1   3  15       10.43       13.21      2.86 o 
   2   3  15       12.39       12.24      2.91 o 
   3   3  15        7.49        6.77      2.69 o 
   4   3  15        0.00        3.30      2.49 o 
   5   3  15        3.70       12.43      2.65 o 
   6   3  15       24.23       21.96      2.91 o 
   7   3  15        7.35       11.40      4.24 o 
   8   3  15        4.66        7.91      4.24 o 
 -19   4  15       40.16       26.65      9.04 o 
 -18   4  15        2.16        7.39      4.11 o 
 -17   4  15        5.95        7.44      3.99 o 
 -16   4  15        5.19       -0.12      3.63 o 
 -15   4  15       41.70       43.67      5.34 o 
 -14   4  15        3.89        8.47      3.59 o 
 -13   4  15        0.37        2.09      3.18 o 
 -12   4  15        0.86        0.82      2.97 o 
 -11   4  15       24.25       26.64      5.25 o 
 -10   4  15       64.31       57.09      4.39 o 
  -9   4  15      108.97      100.71      6.90 o 
  -8   4  15        2.04        4.27      3.84 o 
  -7   4  15       11.66       10.22      3.57 o 
  -6   4  15        1.16       -2.05      2.78 o 
  -5   4  15       21.76       11.88      4.38 o 
  -4   4  15       59.98       53.06      4.74 o 
  -3   4  15       50.24       56.17      4.84 o 
  -2   4  15       35.94       33.27      4.03 o 
  -1   4  15        5.32       -0.07      3.06 o 
   0   4  15        0.53        0.87      2.90 o 
   1   4  15       80.85       93.84      5.42 o 
   2   4  15        0.17        0.73      2.86 o 
   3   4  15        8.21       14.94      3.38 o 
   4   4  15        3.67        3.71      2.97 o 
   5   4  15        6.29        4.14      3.00 o 
   6   4  15        1.96        1.60      2.97 o 
   7   4  15        1.88        4.90      4.85 o 
   8   4  15        3.19        9.42      4.99 o 
 -18   5  15        2.99       -0.66      7.44 o 
 -17   5  15        0.15        2.69      9.25 o 
 -16   5  15       26.63       31.60      4.95 o 
 -15   5  15       39.56       49.05      6.01 o 
 -14   5  15        1.31       -1.37      3.68 o 
 -13   5  15        1.31        4.78      3.50 o 
 -12   5  15        1.83       -1.53      3.34 o 
 -11   5  15        7.56        1.74      3.80 o 
 -10   5  15       19.22       27.66      4.09 o 
  -9   5  15      180.37      154.37     12.67 o 
  -8   5  15       22.76       26.03      4.68 o 
  -7   5  15        0.25        2.33      3.67 o 
  -6   5  15        0.01       -2.33      3.07 o 
  -5   5  15       10.07       15.37      4.92 o 
  -4   5  15        0.14       -1.64      3.11 o 
  -3   5  15        0.10        1.05      6.17 o 
  -2   5  15        1.56        3.90      3.39 o 
  -1   5  15        4.23        4.44      3.58 o 
   0   5  15       25.18       24.15      4.87 o 
   1   5  15        1.18        1.32      3.45 o 
   2   5  15        5.72        7.75      3.61 o 
   3   5  15        0.03        1.01      4.54 o 
   4   5  15       14.32        6.89      5.39 o 
   5   5  15        1.24        2.43      4.38 o 
   6   5  15        0.10       -1.34      3.14 o 
 -16   6  15        0.59        4.47      5.32 o 
 -15   6  15       17.22       22.93      4.83 o 
 -14   6  15       29.98       32.85      5.16 o 
 -13   6  15       16.61       20.97      4.01 o 
 -12   6  15        0.35        0.11      3.27 o 
 -11   6  15        6.29        6.59      3.42 o 
 -10   6  15       20.73       14.26      4.95 o 
  -9   6  15        8.84        8.50      4.64 o 
  -8   6  15       23.08       17.66      4.89 o 
  -7   6  15       35.03       49.82      9.98 o 
  -6   6  15      116.45      128.76     22.11 o 
  -5   6  15       28.78       37.08      5.46 o 
  -4   6  15       21.66       26.39      5.12 o 
  -3   6  15        3.16       -0.83      3.79 o 
  -2   6  15        9.61        9.52      4.64 o 
  -1   6  15        2.45        0.05      3.95 o 
   0   6  15        0.91       -1.88      3.86 o 
   1   6  15        2.94       -2.82      3.69 o 
   2   6  15        0.21        1.21      3.95 o 
   3   6  15       24.09       16.92      4.55 o 
   4   6  15        1.36       -1.59      3.85 o 
 -13   7  15       35.19       33.18      6.54 o 
 -12   7  15        4.87        1.05      4.89 o 
 -11   7  15       31.98       31.59      6.77 o 
 -10   7  15       18.09       16.98      6.06 o 
  -9   7  15       84.98       94.94      8.29 o 
  -8   7  15       20.79       25.95      5.74 o 
  -7   7  15       15.83       27.06      6.02 o 
  -6   7  15        1.76       -3.86      8.92 o 
  -5   7  15        3.32        8.55     10.22 o 
  -4   7  15       22.52       27.59      5.83 o 
  -3   7  15        2.14        6.04      4.95 o 
  -2   7  15       41.03       46.42      8.12 o 
  -1   7  15       19.61       16.64      9.30 o 
   0   7  15        2.73        5.92      5.08 o 
   1   7  15       34.78       34.02      6.90 o 
 -20   0  16      161.35      141.93      8.63 o 
 -18   0  16       44.76       45.95      5.56 o 
 -16   0  16        3.16       -0.18      3.28 o 
 -14   0  16       56.69       62.94      5.23 o 
 -12   0  16        0.36       -1.26      2.64 o 
 -10   0  16       14.68       23.12      3.26 o 
  -8   0  16     1859.88     1849.95     25.54 o 
  -6   0  16      118.39      113.12      4.99 o 
  -4   0  16       30.83       22.18      4.57 o 
  -2   0  16       89.67       89.66      6.55 o 
   0   0  16       80.45       86.27      5.98 o 
   2   0  16        2.45       -1.08      2.73 o 
   4   0  16        7.05        5.27      2.50 o 
 -21   1  16        3.90        4.46      6.05 o 
 -20   1  16        3.98        7.91      3.47 o 
 -19   1  16       41.53       53.19      4.34 o 
 -18   1  16        2.03        2.68      2.86 o 
 -17   1  16       37.85       36.71      6.06 o 
 -16   1  16        3.86        2.56      2.51 o 
 -15   1  16       75.00       70.05      3.90 o 
 -14   1  16       72.84       77.48      3.82 o 
 -13   1  16      189.87      185.69      5.30 o 
 -12   1  16        9.00        4.44      2.12 o 
 -11   1  16       12.70       10.00      2.16 o 
 -10   1  16      154.90      131.55      4.33 o 
  -9   1  16       39.21       44.78      2.70 o 
  -8   1  16      312.58      297.98      5.49 o 
  -7   1  16      392.89      381.78      5.97 o 
  -6   1  16      204.33      205.39      4.68 o 
  -5   1  16      177.15      189.46      4.26 o 
  -4   1  16      115.33      114.10      3.25 o 
  -3   1  16      248.19      263.94      4.85 o 
  -2   1  16       19.27       21.06      3.98 o 
  -1   1  16       58.54       64.18      9.16 o 
   0   1  16       57.49       50.62      3.44 o 
   1   1  16        0.24       -1.60      1.91 o 
   2   1  16       21.01       20.33      2.71 o 
   3   1  16       38.13       33.65      2.69 o 
   4   1  16       17.15       16.33      3.20 o 
   5   1  16        0.90        1.88      2.87 o 
 -21   2  16       22.65       31.69      8.19 o 
 -20   2  16        7.53       12.56      4.10 o 
 -19   2  16        4.25        1.86      3.05 o 
 -18   2  16       48.49       53.07      4.15 o 
 -17   2  16       91.65      122.01      5.24 o 
 -16   2  16       75.35       73.55      4.79 o 
 -15   2  16       79.74       91.25      4.37 o 
 -14   2  16       97.30      104.30      4.48 o 
 -13   2  16      192.83      190.10      5.45 o 
 -12   2  16       26.89       24.04      2.64 o 
 -11   2  16        0.02       -1.75      1.75 o 
 -10   2  16      324.99      327.31      7.33 o 
  -9   2  16        0.95        3.73      1.68 o 
  -8   2  16       60.17       51.88      3.70 o 
  -7   2  16      340.97      328.50      9.62 o 
  -6   2  16      192.35      184.57      7.12 o 
  -5   2  16       76.44       75.33      4.83 o 
  -4   2  16      129.53      140.70      6.01 o 
  -3   2  16       69.96       68.32      4.41 o 
  -2   2  16        4.08        2.55      2.38 o 
  -1   2  16        0.30       -3.39      4.40 o 
   0   2  16        8.75        7.15      2.97 o 
   1   2  16       79.56       88.35      4.49 o 
   2   2  16        1.76        1.42      2.23 o 
   3   2  16       10.57       12.51      2.56 o 
   4   2  16        0.15       -0.81      2.06 o 
   5   2  16       28.20       29.09      2.70 o 
   6   2  16        4.06        0.94      3.25 o 
 -20   3  16       42.31       47.47      9.56 o 
 -19   3  16       29.78       26.62      4.82 o 
 -18   3  16        8.48       10.26      4.03 o 
 -17   3  16        0.53       -1.09      3.37 o 
 -16   3  16        0.64        1.77      3.45 o 
 -15   3  16       23.16       28.74      4.69 o 
 -14   3  16       27.22       35.69      4.15 o 
 -13   3  16       59.60       71.35      5.24 o 
 -12   3  16      145.06      126.15      8.30 o 
 -11   3  16      131.59      127.11      5.70 o 
 -10   3  16        5.35        5.73      3.18 o 
  -9   3  16      188.09      173.18     10.37 o 
  -8   3  16       15.09       24.76      4.26 o 
  -7   3  16        6.00        8.54      3.25 o 
  -6   3  16       10.38       15.43      3.56 o 
  -5   3  16        4.71        8.67      3.26 o 
  -4   3  16       42.20       45.15      4.38 o 
  -3   3  16        7.76        6.01      3.18 o 
  -2   3  16        0.42        0.96      2.66 o 
  -1   3  16        2.20       -1.20      2.41 o 
   0   3  16        0.58       -0.23      2.48 o 
   1   3  16       27.16       35.25      6.00 o 
   2   3  16        1.20       -2.26      2.44 o 
   3   3  16      100.42       87.69      4.80 o 
   4   3  16        0.65        3.09      3.56 o 
   5   3  16        6.76        6.69      3.20 o 
   6   3  16        6.26        3.34      4.14 o 
   7   3  16        5.59        1.88      4.05 o 
 -19   4  16       13.93       -0.33      7.72 o 
 -18   4  16       84.90      100.84      6.71 o 
 -17   4  16      114.36      144.25      9.90 o 
 -16   4  16      231.62      260.72     10.65 o 
 -15   4  16        8.02       11.32      3.99 o 
 -14   4  16        5.33        3.81      3.48 o 
 -13   4  16       11.09       13.77      3.76 o 
 -12   4  16       18.17       17.96      3.58 o 
 -11   4  16       16.43       15.16      3.43 o 
 -10   4  16       14.72       10.51      3.25 o 
  -9   4  16        7.05       -1.90      2.73 o 
  -8   4  16       24.26       32.98      5.13 o 
  -7   4  16       74.59       62.98      5.53 o 
  -6   4  16        6.96        6.92      3.41 o 
  -5   4  16        1.77        0.09      3.27 o 
  -4   4  16       59.12       63.30      5.19 o 
  -3   4  16       49.23       51.81      5.46 o 
  -2   4  16       65.47       62.28      4.99 o 
  -1   4  16       11.00        8.71      3.48 o 
   0   4  16       31.52       39.18      4.24 o 
   1   4  16        1.62       -1.13      3.04 o 
   2   4  16        5.92        5.72      3.28 o 
   3   4  16        1.84        6.52      3.18 o 
   4   4  16       27.53       25.58      3.74 o 
   5   4  16        8.63        7.60      6.17 o 
   6   4  16        0.52        1.74      2.76 o 
   7   4  16        1.18        2.12      4.76 o 
 -18   5  16       28.77       34.99      9.94 o 
 -17   5  16       87.06       98.98      9.04 o 
 -16   5  16       23.56       26.93      4.93 o 
 -15   5  16        5.58       -0.40      3.96 o 
 -14   5  16       87.79       84.94      9.48 o 
 -13   5  16      188.15      192.49      8.05 o 
 -12   5  16       43.14       32.30      4.59 o 
 -11   5  16      130.74      124.81      7.20 o 
 -10   5  16       33.25       19.69      3.95 o 
  -9   5  16        0.47        2.02      3.66 o 
  -8   5  16        0.00       -3.31      3.31 o 
  -7   5  16       36.29       43.56      5.32 o 
  -6   5  16       34.18       37.92      4.98 o 
  -5   5  16        5.16       11.67      3.93 o 
  -4   5  16        2.93        2.07      3.54 o 
  -3   5  16       17.39       24.66      4.40 o 
  -2   5  16        0.14       -0.81      3.35 o 
  -1   5  16        1.29        3.13      3.62 o 
   0   5  16       26.09       27.89      4.49 o 
   1   5  16        0.43       -0.78      4.14 o 
   2   5  16        0.12        3.01      7.37 o 
   3   5  16        2.34       -0.98      3.38 o 
   4   5  16        0.99        3.54      3.57 o 
   5   5  16        4.48        6.77      5.11 o 
 -15   6  16        1.70       12.32      5.68 o 
 -14   6  16        0.04        6.01      5.34 o 
 -13   6  16        1.03       -4.71      4.80 o 
 -12   6  16        5.19        3.66      4.94 o 
 -11   6  16       19.08       21.98      4.75 o 
 -10   6  16       77.50       77.41      6.38 o 
  -9   6  16       38.47       27.89      5.54 o 
  -8   6  16       15.76       18.03      5.11 o 
  -7   6  16       27.97       35.50      5.69 o 
  -6   6  16       55.08       54.83      6.17 o 
  -5   6  16        3.34       10.37      4.54 o 
  -4   6  16        1.97        1.71      4.01 o 
  -3   6  16        4.23        5.80      4.28 o 
  -2   6  16        3.70       -1.77      3.79 o 
  -1   6  16        0.48        0.66      5.86 o 
   0   6  16        3.69        0.09      4.00 o 
   1   6  16        0.12       -3.15      4.66 o 
   2   6  16        6.33        2.70      4.34 o 
   3   6  16        8.85        5.19      4.39 o 
 -11   7  16        2.20        2.71      5.03 o 
 -10   7  16        0.37        1.85      4.82 o 
  -9   7  16        2.93        8.76     18.86 o 
  -8   7  16        6.48        1.47      4.85 o 
  -7   7  16       14.30       16.01      8.88 o 
  -6   7  16       13.19       15.45      5.24 o 
  -5   7  16        0.15       -4.26     11.65 o 
  -4   7  16       23.18       20.93      6.31 o 
  -3   7  16        2.09        4.05      4.79 o 
  -2   7  16        9.07       13.44      5.42 o 
  -1   7  16       12.11        9.75      7.30 o 
 -21   0  17        5.08        1.37      6.73 o 
 -19   0  17        5.71        4.75      4.62 o 
 -17   0  17        0.17        4.06      3.94 o 
 -15   0  17       24.44       24.80      4.43 o 
 -13   0  17       19.02       16.62      4.85 o 
 -11   0  17        2.26        1.28      2.62 o 
  -9   0  17      379.83      369.71     26.96 o 
  -7   0  17        0.62        0.95      2.48 o 
  -5   0  17      608.61      613.44     11.27 o 
  -3   0  17      133.23      133.31      7.91 o 
  -1   0  17       55.64       78.21      6.17 o 
   1   0  17       46.81       48.08      4.94 o 
   3   0  17        1.73        4.33      2.83 o 
 -21   1  17       17.73        6.71      5.04 o 
 -20   1  17        0.13        1.24      3.25 o 
 -19   1  17      130.21      168.53      6.44 o 
 -18   1  17       17.25       24.31      3.47 o 
 -17   1  17        6.38        6.03      2.77 o 
 -16   1  17       21.49       25.85      3.15 o 
 -15   1  17       71.60       64.95      3.94 o 
 -14   1  17        3.47        1.73      2.20 o 
 -13   1  17       40.18       35.44      3.15 o 
 -12   1  17        0.04       -0.70      1.92 o 
 -11   1  17      168.71      162.77      4.64 o 
 -10   1  17       43.21       48.99      2.83 o 
  -9   1  17       46.19       45.19      3.09 o 
  -8   1  17        5.92        6.09      1.82 o 
  -7   1  17       38.70       35.49      3.01 o 
  -6   1  17      142.84      128.28      4.94 o 
  -5   1  17        2.54       -0.92      4.24 o 
  -4   1  17      131.62      125.04      5.78 o 
  -3   1  17       15.80       15.07      2.98 o 
  -2   1  17       10.90       12.40      2.78 o 
  -1   1  17       25.58       23.81      3.01 o 
   0   1  17       40.27       36.43      4.99 o 
   1   1  17       46.01       36.26      3.14 o 
   2   1  17       11.79       12.48      2.46 o 
   3   1  17        2.74        2.34      2.04 o 
   4   1  17       64.02       67.12      3.49 o 
 -20   2  17        6.77       11.56      3.52 o 
 -19   2  17       42.24       41.50      4.18 o 
 -18   2  17        0.39       -2.67      2.67 o 
 -17   2  17       21.25       37.34      3.72 o 
 -16   2  17        8.82       11.67      2.92 o 
 -15   2  17        9.15       15.49      3.17 o 
 -14   2  17       55.40       51.62      3.52 o 
 -13   2  17       37.77       42.78      3.16 o 
 -12   2  17       94.21      103.68      4.09 o 
 -11   2  17       24.52       33.14      3.71 o 
 -10   2  17      154.38      152.88      5.83 o 
  -9   2  17        1.91        0.96      2.44 o 
  -8   2  17        4.67        4.40      2.62 o 
  -7   2  17      297.79      312.94     17.21 o 
  -6   2  17      573.08      547.91     12.52 o 
  -5   2  17       25.75       23.90      3.80 o 
  -4   2  17      112.77      116.88      5.86 o 
  -3   2  17       78.87       72.30      4.63 o 
  -2   2  17        4.18        3.22      2.59 o 
  -1   2  17       10.64       12.88      2.86 o 
   0   2  17        0.28       -1.78      2.31 o 
   1   2  17        1.19        5.09      2.50 o 
   2   2  17        2.15       -1.27      3.25 o 
   3   2  17        0.12        0.42      2.20 o 
   4   2  17        2.95        3.82      2.26 o 
   5   2  17        5.54        6.59      3.77 o 
 -20   3  17       13.42       14.74      8.90 o 
 -19   3  17       12.34       12.77      4.56 o 
 -18   3  17       11.94        9.86      4.04 o 
 -17   3  17        1.40       -3.46      3.46 o 
 -16   3  17       19.93       17.51      4.25 o 
 -15   3  17        4.04        6.14      3.52 o 
 -14   3  17       58.92       67.89      5.06 o 
 -13   3  17       21.39       27.63      4.00 o 
 -12   3  17        0.56        2.85      3.75 o 
 -11   3  17       53.43       61.35      4.52 o 
 -10   3  17        0.24        0.44      2.74 o 
  -9   3  17        1.05        4.34      2.86 o 
  -8   3  17       33.12       24.79      6.07 o 
  -7   3  17       31.78       37.43      4.36 o 
  -6   3  17       53.83       60.29      5.03 o 
  -5   3  17      559.89      549.86     12.85 o 
  -4   3  17      290.04      302.61     12.76 o 
  -3   3  17        7.37       10.17      3.41 o 
  -2   3  17        2.61        1.87      2.89 o 
  -1   3  17        0.42        0.02      3.98 o 
   0   3  17        0.19        0.82      2.62 o 
   1   3  17        1.61        2.33      2.61 o 
   2   3  17        0.07       -1.30      2.87 o 
   3   3  17       12.47       14.64      3.11 o 
   4   3  17        7.92        3.12      3.72 o 
   5   3  17        9.26        7.20      4.29 o 
   6   3  17       14.22       15.87      4.80 o 
 -19   4  17       59.95       77.45      8.19 o 
 -18   4  17        1.03       -0.01      5.28 o 
 -17   4  17       33.36       32.27      5.11 o 
 -16   4  17       13.30       12.72      4.12 o 
 -15   4  17       28.18       34.34      5.53 o 
 -14   4  17       41.97       34.92      4.61 o 
 -13   4  17       65.42       66.69      5.20 o 
 -12   4  17       11.45       11.07      6.32 o 
 -11   4  17       25.22       21.09      7.88 o 
 -10   4  17        2.84       -2.79      2.93 o 
  -9   4  17       14.87       13.55      4.11 o 
  -8   4  17        0.15        4.44      4.90 o 
  -7   4  17       25.16       22.67      4.29 o 
  -6   4  17       27.07       26.00      4.28 o 
  -5   4  17        3.57        3.96      3.40 o 
  -4   4  17        1.54        3.39      4.38 o 
  -3   4  17       33.14       27.51      4.33 o 
  -2   4  17      139.29      138.17      7.02 o 
  -1   4  17       33.87       37.48      4.50 o 
   0   4  17        0.61        0.48      3.06 o 
   1   4  17        0.22       -0.66      3.02 o 
   2   4  17        8.51        8.68      3.37 o 
   3   4  17       12.63       14.55      3.46 o 
   4   4  17        9.19        6.66      3.14 o 
   5   4  17        3.84        6.32      3.91 o 
 -17   5  17        5.74        4.99      5.39 o 
 -16   5  17       21.07       13.06      5.65 o 
 -15   5  17        9.23        6.06      4.30 o 
 -14   5  17        0.00       -3.51      3.71 o 
 -13   5  17        3.81        0.28      5.24 o 
 -12   5  17       19.52       15.36      4.19 o 
 -11   5  17       74.02       73.94      5.70 o 
 -10   5  17       27.53       31.43      5.72 o 
  -9   5  17        5.04       10.33      4.33 o 
  -8   5  17       15.55       14.09      4.43 o 
  -7   5  17       77.63       71.13      9.32 o 
  -6   5  17       40.61       50.31      5.66 o 
  -5   5  17        1.80        0.43      4.45 o 
  -4   5  17        0.02        0.33      3.76 o 
  -3   5  17       15.56       21.88      5.13 o 
  -2   5  17        3.71        0.77      5.13 o 
  -1   5  17       13.64       13.87     10.24 o 
   0   5  17        1.71       -0.68      3.31 o 
   1   5  17        0.22       -3.42      3.42 o 
   2   5  17        0.04        2.01      3.41 o 
   3   5  17        0.03       -0.26      4.57 o 
   4   5  17        4.84        5.37      3.62 o 
 -14   6  17       17.21       25.20      6.22 o 
 -13   6  17       16.52       15.89      6.95 o 
 -12   6  17       12.31       20.37     10.17 o 
 -11   6  17       16.12       30.69      5.10 o 
 -10   6  17        0.48        0.11      5.43 o 
  -9   6  17        1.04       -0.41      4.44 o 
  -8   6  17        0.15        1.96      4.51 o 
  -7   6  17        2.64       -3.72      4.26 o 
  -6   6  17       23.14       16.00      5.03 o 
  -5   6  17       17.53       20.29      5.93 o 
  -4   6  17       38.44       56.73     12.41 o 
  -3   6  17        4.46        5.36      4.47 o 
  -2   6  17        9.17        5.84      4.36 o 
  -1   6  17        4.21       -4.17      4.17 o 
   0   6  17        4.82        5.37      4.34 o 
   1   6  17        4.01        6.43      4.78 o 
  -9   7  17       24.71        9.03      9.04 o 
  -8   7  17       10.23       -2.15      4.41 o 
  -7   7  17        6.98        7.50      4.96 o 
  -6   7  17       31.27       35.92      6.19 o 
  -5   7  17        0.02        1.87      4.55 o 
  -4   7  17       13.91       20.44      8.10 o 
 -20   0  18       12.18        4.68      4.67 o 
 -18   0  18       27.95       21.93      5.07 o 
 -16   0  18       40.26       29.38      4.66 o 
 -14   0  18       59.92       71.08      5.37 o 
 -12   0  18        7.22        4.23      3.15 o 
 -10   0  18      303.79      314.53      8.81 o 
  -8   0  18       53.79       59.14      7.53 o 
  -6   0  18      101.38       96.50      4.86 o 
  -4   0  18       20.48       19.78      4.90 o 
  -2   0  18       72.77       79.20      6.69 o 
   0   0  18      123.36      130.62      7.63 o 
   2   0  18        6.69        5.32      3.20 o 
 -21   1  18       25.12       24.91      5.05 o 
 -20   1  18        0.29       -2.13      3.56 o 
 -19   1  18        5.64       11.33      3.45 o 
 -18   1  18       48.21       46.65      4.13 o 
 -17   1  18      134.40      166.04      6.05 o 
 -16   1  18        6.49        1.82      2.63 o 
 -15   1  18        0.33       -0.27      2.45 o 
 -14   1  18       14.38       16.66      2.73 o 
 -13   1  18       29.71       30.51      2.96 o 
 -12   1  18       38.93       39.04      3.00 o 
 -11   1  18       46.96       38.23      2.82 o 
 -10   1  18       68.94       63.79      3.21 o 
  -9   1  18       33.90       40.36      6.29 o 
  -8   1  18       27.98       22.39      3.08 o 
  -7   1  18       21.05       21.64      2.96 o 
  -6   1  18      166.13      159.13      5.45 o 
  -5   1  18       26.43       26.17      3.78 o 
  -4   1  18       18.72       18.17      3.33 o 
  -3   1  18       21.24       24.84      5.39 o 
  -2   1  18       31.29       37.33      3.70 o 
  -1   1  18      134.24      145.16      5.82 o 
   0   1  18        3.23       -0.98      2.92 o 
   1   1  18        7.91        4.00      4.24 o 
   2   1  18        4.38        6.73      2.37 o 
   3   1  18        0.10        1.73      2.11 o 
   4   1  18        0.05       -2.92      3.06 o 
 -20   2  18       19.03       20.13      4.71 o 
 -19   2  18        5.34        8.08      4.33 o 
 -18   2  18       12.46       22.23      4.34 o 
 -17   2  18        7.83        9.02      6.11 o 
 -16   2  18      200.28      207.05      7.80 o 
 -15   2  18       46.14       57.26      5.87 o 
 -14   2  18       62.65       60.75      5.34 o 
 -13   2  18       61.02       65.11      4.73 o 
 -12   2  18      114.28      127.29      7.40 o 
 -11   2  18      206.82      217.70      9.59 o 
 -10   2  18       16.41       14.40      3.12 o 
  -9   2  18       25.83       23.45      3.22 o 
  -8   2  18        2.45        0.40      2.59 o 
  -7   2  18      299.85      292.92      9.56 o 
  -6   2  18        0.62        1.13      3.21 o 
  -5   2  18        5.12        7.95      3.35 o 
  -4   2  18       36.28       33.81      5.70 o 
  -3   2  18       65.42       63.42      5.16 o 
  -2   2  18       19.62       22.05      6.03 o 
  -1   2  18        3.87        4.06      3.51 o 
   0   2  18        0.54       -1.40      2.49 o 
   1   2  18       25.40       31.94      3.47 o 
   2   2  18        0.01       -1.66      2.41 o 
   3   2  18        0.34       -0.05      2.28 o 
   4   2  18        0.05       -1.41      3.48 o 
 -19   3  18       16.44        5.39      4.27 o 
 -18   3  18       51.96       56.79      5.68 o 
 -17   3  18        9.70        5.11      3.99 o 
 -16   3  18        0.73       -3.54      3.54 o 
 -15   3  18        0.97       -2.43      3.40 o 
 -14   3  18       59.68       68.91      6.33 o 
 -13   3  18       20.02       24.66      4.08 o 
 -12   3  18        0.89        1.34      3.52 o 
 -11   3  18       27.09       26.75      3.86 o 
 -10   3  18      105.74       99.67      7.30 o 
  -9   3  18      194.02      170.89      7.46 o 
  -8   3  18       16.83       22.91      4.19 o 
  -7   3  18      130.42      132.29      7.08 o 
  -6   3  18        0.74       -0.24      3.04 o 
  -5   3  18       93.65       84.44      5.67 o 
  -4   3  18        0.10        3.36      3.16 o 
  -3   3  18        1.16        0.85      3.06 o 
  -2   3  18       36.32       41.91      4.87 o 
  -1   3  18       10.02        9.08      3.28 o 
   0   3  18        9.73        7.33      4.24 o 
   1   3  18        8.99        6.31      2.94 o 
   2   3  18        1.06        0.22      5.56 o 
   3   3  18        7.91        8.42      2.91 o 
   4   3  18        0.00       -4.19      4.19 o 
   5   3  18        0.09        2.35      4.10 o 
 -18   4  18       68.85       76.11      8.00 o 
 -17   4  18        3.10        6.90      4.39 o 
 -16   4  18        0.85       -2.72      3.73 o 
 -15   4  18       62.29       61.90      5.56 o 
 -14   4  18       75.44       73.57      5.76 o 
 -13   4  18       15.33       13.23      4.55 o 
 -12   4  18       16.24       15.50      4.32 o 
 -11   4  18        4.81        3.27      3.30 o 
 -10   4  18       11.15        2.13      3.23 o 
  -9   4  18       15.61       11.70      3.44 o 
  -8   4  18       10.76       14.69      4.29 o 
  -7   4  18        2.60       -1.11      3.34 o 
  -6   4  18       16.93       14.84      4.06 o 
  -5   4  18       12.87        9.91      3.76 o 
  -4   4  18        8.71        9.27      4.31 o 
  -3   4  18        3.64        6.30      3.51 o 
  -2   4  18       28.42       33.88      4.54 o 
  -1   4  18        9.98       11.80      3.83 o 
   0   4  18        7.35        9.77      3.56 o 
   1   4  18        2.37       -0.55      3.24 o 
   2   4  18        0.02       -1.56      3.06 o 
   3   4  18        0.82        4.52      3.12 o 
   4   4  18        1.71        0.34      3.01 o 
 -16   5  18       34.27       60.57      7.72 o 
 -15   5  18       84.30      106.99     17.54 o 
 -14   5  18       15.71       20.13     10.05 o 
 -13   5  18       20.33       23.89      4.66 o 
 -12   5  18       85.79       90.98      6.30 o 
 -11   5  18       96.39       93.39      6.22 o 
 -10   5  18       42.90       50.62      5.52 o 
  -9   5  18       35.07       33.18      5.49 o 
  -8   5  18        0.39       -3.20      3.70 o 
  -7   5  18        0.10       -4.42      4.47 o 
  -6   5  18       11.11       13.66      4.44 o 
  -5   5  18        2.49        1.13      3.85 o 
  -4   5  18       78.43       92.11     12.62 o 
  -3   5  18       61.73       73.46      6.20 o 
  -2   5  18       13.62        8.28      4.18 o 
  -1   5  18       21.36       21.11      4.62 o 
   0   5  18        2.74        3.47      3.89 o 
   1   5  18        0.01       -2.03      3.71 o 
   2   5  18       14.23       18.34      4.25 o 
 -13   6  18        1.36        2.33      4.69 o 
 -12   6  18       27.10       22.74      5.69 o 
 -11   6  18        2.24        5.11      5.19 o 
 -10   6  18        7.89        3.14      4.24 o 
  -9   6  18       13.94       19.82      5.45 o 
  -8   6  18       28.96       26.27      5.66 o 
  -7   6  18        7.31       -3.49      4.30 o 
  -6   6  18        9.43       11.88      4.81 o 
  -5   6  18        0.12        1.29      5.93 o 
  -4   6  18       49.75       47.32      6.28 o 
  -3   6  18        7.35        4.89      4.73 o 
  -2   6  18        1.26        6.22      5.25 o 
  -1   6  18        3.91        4.97      4.69 o 
 -19   0  19       15.54       17.18      5.20 o 
 -17   0  19        0.16       -1.09      3.93 o 
 -15   0  19        0.24       -3.52      3.52 o 
 -13   0  19       36.39       38.53      4.41 o 
 -11   0  19       12.41       17.84      3.55 o 
  -9   0  19       90.74       93.41      5.42 o 
  -7   0  19      154.87      151.91     10.08 o 
  -5   0  19       80.51      101.43      8.29 o 
  -3   0  19      262.27      287.05     12.20 o 
  -1   0  19       95.24       97.61      7.63 o 
   1   0  19       14.67       12.05      3.81 o 
   3   0  19       26.22       15.45      3.72 o 
 -20   1  19        0.00       -0.18      3.93 o 
 -19   1  19       11.14        8.33      3.95 o 
 -18   1  19       64.32       83.58      5.88 o 
 -17   1  19       93.61      106.29      6.19 o 
 -16   1  19       12.69       13.09      4.04 o 
 -15   1  19        1.76        0.12      3.17 o 
 -14   1  19      173.23      191.42      7.10 o 
 -13   1  19        0.35        4.46      3.14 o 
 -12   1  19        9.63       18.56      3.38 o 
 -11   1  19       24.06       23.60      3.43 o 
 -10   1  19        4.59        5.90      2.67 o 
  -9   1  19        2.36        0.65      2.61 o 
  -8   1  19       73.69       69.00      4.47 o 
  -7   1  19        1.07       -0.96      2.40 o 
  -6   1  19        2.07        0.88      2.38 o 
  -5   1  19      103.91       99.38      5.74 o 
  -4   1  19        7.13        9.09      3.25 o 
  -3   1  19      109.92      131.39      6.19 o 
  -2   1  19       13.50       10.02      3.15 o 
  -1   1  19        2.94       -0.56      2.66 o 
   0   1  19        0.44       -2.39      2.39 o 
   1   1  19        0.86       -0.85      2.40 o 
   2   1  19       26.95       29.09      3.06 o 
   3   1  19        2.26       -2.92      2.92 o 
 -20   2  19       18.51       18.78      5.93 o 
 -19   2  19        3.26        3.83      4.11 o 
 -18   2  19        0.01       -0.93      3.75 o 
 -17   2  19       15.13       18.67      4.22 o 
 -16   2  19       26.26       38.50      4.75 o 
 -15   2  19       10.61       14.50      4.05 o 
 -14   2  19        0.01        4.66      3.34 o 
 -13   2  19       36.54       24.23      3.90 o 
 -12   2  19        3.35       -0.44      4.30 o 
 -11   2  19       73.30       70.55      4.85 o 
 -10   2  19       22.91       28.34      3.66 o 
  -9   2  19       16.13       20.88      3.34 o 
  -8   2  19       40.77       36.26      4.59 o 
  -7   2  19        0.03        0.94      3.06 o 
  -6   2  19        8.02        6.92      3.48 o 
  -5   2  19      121.30      129.07      6.64 o 
  -4   2  19       44.43       39.94      4.38 o 
  -3   2  19       27.05       29.95      3.90 o 
  -2   2  19        8.77        8.68      3.29 o 
  -1   2  19       28.56       23.05      3.63 o 
   0   2  19        6.37        5.77      2.90 o 
   1   2  19        0.15       -0.20      2.51 o 
   2   2  19        3.48        5.69      2.73 o 
   3   2  19        2.41        4.71      4.05 o 
   4   2  19        4.94        5.04      4.00 o 
 -19   3  19       15.07       18.72     10.69 o 
 -18   3  19        7.12       -3.99      3.99 o 
 -17   3  19       10.66        9.60      4.16 o 
 -16   3  19       82.81       77.84      9.85 o 
 -15   3  19       61.64       75.82      7.21 o 
 -14   3  19        8.04       11.07      3.92 o 
 -13   3  19       15.50       22.26      4.12 o 
 -12   3  19       61.89       52.47      4.73 o 
 -11   3  19        4.73        8.56      3.28 o 
 -10   3  19        3.81        2.58      3.16 o 
  -9   3  19       50.39       47.75      4.35 o 
  -8   3  19        0.11       -2.74      2.74 o 
  -7   3  19        5.53        9.23      3.74 o 
  -6   3  19       32.68       38.20      4.73 o 
  -5   3  19       29.21       34.73      4.49 o 
  -4   3  19      104.98      102.84     11.11 o 
  -3   3  19      168.65      154.27      7.10 o 
  -2   3  19       12.99       14.56      3.44 o 
  -1   3  19        0.03       -2.62      2.80 o 
   0   3  19       14.77       14.96      3.32 o 
   1   3  19        5.17        8.41      3.81 o 
   2   3  19        0.03        0.87      3.37 o 
   3   3  19        1.38       -0.26      2.78 o 
   4   3  19        0.50        0.75      4.29 o 
 -17   4  19       22.58       38.27     10.34 o 
 -16   4  19        0.78        0.10      3.84 o 
 -15   4  19       10.86        6.05      4.05 o 
 -14   4  19       83.12       78.81      6.63 o 
 -13   4  19      107.17      119.64      6.76 o 
 -12   4  19       36.13       30.75      4.54 o 
 -11   4  19       44.89       40.98      4.75 o 
 -10   4  19       39.36       34.99      4.50 o 
  -9   4  19       39.85       34.72      4.35 o 
  -8   4  19        0.01       -0.17      6.76 o 
  -7   4  19       15.65       32.97      8.38 o 
  -6   4  19       21.56       28.93      4.76 o 
  -5   4  19      125.51      130.69      7.39 o 
  -4   4  19        4.10        4.83      3.85 o 
  -3   4  19       66.07       63.57     10.45 o 
  -2   4  19        1.05        2.90      3.54 o 
  -1   4  19       12.41       17.14      3.93 o 
   0   4  19       17.47        8.64      4.97 o 
   1   4  19        0.03       -0.75      3.13 o 
   2   4  19        1.91        0.89      4.07 o 
 -15   5  19       52.67       64.35      7.52 o 
 -14   5  19       35.92       33.26      8.48 o 
 -13   5  19        0.55        0.16      4.26 o 
 -12   5  19        0.31       -1.54      4.39 o 
 -11   5  19        3.59       -3.63      3.63 o 
 -10   5  19        7.83        7.65      3.96 o 
  -9   5  19       28.44       25.91      4.50 o 
  -8   5  19       36.65       37.57      5.49 o 
  -7   5  19       36.01       38.97      5.55 o 
  -6   5  19       26.79       32.32     11.30 o 
  -5   5  19        6.26        6.46      7.37 o 
  -4   5  19        3.29        0.76      4.10 o 
  -3   5  19        4.19        7.21      4.29 o 
  -2   5  19        1.80       -0.42      3.99 o 
  -1   5  19        1.68        3.31      4.06 o 
   0   5  19        4.87        0.07      3.97 o 
 -12   6  19       21.23       13.89      5.80 o 
 -11   6  19       11.53       13.47      6.15 o 
 -10   6  19        0.52        2.36      4.60 o 
  -9   6  19        6.92        8.16      4.71 o 
  -8   6  19        1.42       -4.01      4.01 o 
  -7   6  19        0.03       -0.04      4.26 o 
  -6   6  19        0.57       -2.58      4.52 o 
  -5   6  19        2.99        5.34      7.18 o 
  -4   6  19        1.65       -1.63      4.41 o 
  -3   6  19        6.13       -2.07      6.22 o 
 -20   0  20        0.77        1.70      6.92 o 
 -18   0  20       20.35        2.59      7.25 o 
 -16   0  20        1.41        7.25      6.83 o 
 -14   0  20       14.30       10.88      5.93 o 
 -12   0  20        0.01       -3.30      5.27 o 
 -10   0  20        0.09        0.89      4.57 o 
  -8   0  20      186.73      167.78     11.02 o 
  -6   0  20       33.24       44.83      6.64 o 
  -4   0  20       10.22        3.20      4.52 o 
  -2   0  20       68.44       62.91      6.59 o 
   0   0  20       30.19       36.07      5.13 o 
   2   0  20        5.86        2.26      3.34 o 
 -20   1  20        0.11        4.90      4.36 o 
 -19   1  20       35.02       47.94      5.35 o 
 -18   1  20        1.15        1.85      4.16 o 
 -17   1  20       22.36       23.24      6.86 o 
 -16   1  20       23.24       19.93      5.04 o 
 -15   1  20       67.20       72.06      5.29 o 
 -14   1  20       20.81       10.82      3.44 o 
 -13   1  20        0.01       -0.86      2.91 o 
 -12   1  20       15.42       15.65      3.27 o 
 -11   1  20        2.47       -1.30      2.63 o 
 -10   1  20       22.28       18.46      3.22 o 
  -9   1  20        0.41        1.30      2.65 o 
  -8   1  20        0.61        0.05      2.43 o 
  -7   1  20       60.96       62.51      5.34 o 
  -6   1  20        0.16       -0.69      3.53 o 
  -5   1  20        0.97       -4.89      6.36 o 
  -4   1  20       53.13       66.70      5.04 o 
  -3   1  20       16.56       18.83      3.60 o 
  -2   1  20        1.25        1.72      2.86 o 
  -1   1  20       14.01       17.67      5.82 o 
   0   1  20        0.90       -0.04      2.62 o 
   1   1  20       10.99        8.53      3.32 o 
   2   1  20        0.21        1.65      2.43 o 
 -19   2  20        3.39       -3.20      5.84 o 
 -18   2  20       11.47        8.20      5.56 o 
 -17   2  20       14.98       14.85      4.18 o 
 -16   2  20       81.38      110.55      9.97 o 
 -15   2  20        5.58       14.44      4.09 o 
 -14   2  20      218.48      224.11      8.13 o 
 -13   2  20        4.07        0.80      3.12 o 
 -12   2  20       61.41       56.07      4.62 o 
 -11   2  20       47.44       44.31      4.40 o 
 -10   2  20       13.57       10.97      3.24 o 
  -9   2  20       15.51       10.86      4.33 o 
  -8   2  20        5.59        0.82      3.06 o 
  -7   2  20       26.26       30.12      3.76 o 
  -6   2  20       29.35       31.85      5.34 o 
  -5   2  20      224.60      220.52      8.64 o 
  -4   2  20        3.13        0.78      3.15 o 
  -3   2  20        2.47        2.89      3.15 o 
  -2   2  20        3.55        3.08      3.03 o 
  -1   2  20        1.32        0.26      2.89 o 
   0   2  20        1.80        0.71      3.41 o 
   1   2  20        0.30       -2.08      2.49 o 
   2   2  20        1.55       -2.59      2.59 o 
   3   2  20        5.27        5.93      4.47 o 
 -18   3  20       22.65       21.20      5.14 o 
 -17   3  20        2.71        3.03      4.17 o 
 -16   3  20       15.18       11.64      4.11 o 
 -15   3  20        1.33        1.65      3.74 o 
 -14   3  20       40.38       50.01      5.22 o 
 -13   3  20       39.01       38.88      4.82 o 
 -12   3  20       25.24       18.67      7.94 o 
 -11   3  20        8.33        6.33      4.28 o 
 -10   3  20        6.48       11.60      3.53 o 
  -9   3  20       56.73       69.55      8.25 o 
  -8   3  20       25.86       30.85      4.01 o 
  -7   3  20       21.83       20.04      4.41 o 
  -6   3  20        0.05        4.85      3.73 o 
  -5   3  20       38.14       40.10      4.83 o 
  -4   3  20        1.76        3.22      3.51 o 
  -3   3  20       27.48       24.29      8.76 o 
  -2   3  20        7.99       12.24      3.64 o 
  -1   3  20        2.56        4.91      4.54 o 
   0   3  20        0.55       -2.56      2.97 o 
   1   3  20        1.18       -0.28      3.12 o 
   2   3  20        0.17       -3.51      4.80 o 
 -17   4  20       22.79       25.93      6.53 o 
 -16   4  20      113.16      126.07      7.58 o 
 -15   4  20       15.41       19.28      4.87 o 
 -14   4  20        3.69        1.82      4.03 o 
 -13   4  20        6.82       13.60      5.45 o 
 -12   4  20        4.93       16.12      4.27 o 
 -11   4  20        0.42       -2.66      3.44 o 
 -10   4  20        7.99        6.29      3.70 o 
  -9   4  20        2.03       -0.49      3.35 o 
  -8   4  20        5.91        4.69      4.26 o 
  -7   4  20        2.40        1.50      3.89 o 
  -6   4  20       10.34       13.36      4.29 o 
  -5   4  20        3.18        5.21      4.14 o 
  -4   4  20        1.85        4.27      3.93 o 
  -3   4  20        0.01        1.93      3.67 o 
  -2   4  20        1.63        0.53      3.55 o 
  -1   4  20        1.68        3.76      4.10 o 
   0   4  20        3.45        2.74      3.56 o 
   1   4  20        2.41       -0.92      4.31 o 
 -14   5  20        8.79       12.80     10.43 o 
 -13   5  20        0.85       -1.23      4.79 o 
 -12   5  20        7.36        8.37      4.42 o 
 -11   5  20       37.74       42.11      5.44 o 
 -10   5  20       23.63       26.87      6.84 o 
  -9   5  20       10.15       14.45      4.84 o 
  -8   5  20        7.04        1.82      4.44 o 
  -7   5  20       17.46       24.01      5.29 o 
  -6   5  20        1.14        2.17      6.17 o 
  -5   5  20       13.01       13.71      4.78 o 
  -4   5  20       23.42       22.63      5.29 o 
  -3   5  20        6.24        8.64      4.62 o 
  -2   5  20       48.87       46.45      5.92 o 
 -19   0  21       59.30       56.18     10.27 o 
 -17   0  21       36.27       29.15      8.81 o 
 -15   0  21        0.05        0.28      6.50 o 
 -13   0  21        0.16        0.99      5.27 o 
 -11   0  21        1.76       -3.44      5.32 o 
  -9   0  21        0.98       -2.73      4.61 o 
  -7   0  21       32.06       32.87      6.55 o 
  -5   0  21        5.61        4.61      4.99 o 
  -3   0  21       46.41       39.88      6.22 o 
  -1   0  21       27.83       23.83      5.37 o 
   1   0  21        1.47       -3.20      3.34 o 
 -19   1  21        3.83        7.15      5.28 o 
 -18   1  21        2.36        6.80      5.06 o 
 -17   1  21        1.28        2.52      4.38 o 
 -16   1  21       48.47       53.27      6.56 o 
 -15   1  21       49.09       37.29      5.86 o 
 -14   1  21        3.59        7.08      8.05 o 
 -13   1  21        5.75        3.35      4.36 o 
 -12   1  21       59.72       70.66      6.51 o 
 -11   1  21        0.03       -1.91      3.51 o 
 -10   1  21       35.49       38.38      5.14 o 
  -9   1  21        1.25       -2.87      3.46 o 
  -8   1  21       22.11       28.77      4.66 o 
  -7   1  21        4.99        8.22      3.76 o 
  -6   1  21        0.71       -0.34      3.11 o 
  -5   1  21        9.37       11.54      3.56 o 
  -4   1  21        5.01        0.05      3.10 o 
  -3   1  21       35.16       35.12      4.19 o 
  -2   1  21        0.12        1.14      3.06 o 
  -1   1  21       60.48       66.38      4.81 o 
   0   1  21        2.84       -1.19      2.75 o 
   1   1  21        6.40        9.33      2.99 o 
   2   1  21        0.32       -0.14      3.63 o 
 -18   2  21       10.45       12.72      8.57 o 
 -17   2  21        5.27        6.79      3.98 o 
 -16   2  21       31.50       32.84      5.93 o 
 -15   2  21        4.28        2.36      3.73 o 
 -14   2  21       26.71       37.73      4.64 o 
 -13   2  21        9.98        9.88      3.70 o 
 -12   2  21        0.28       -3.01      3.15 o 
 -11   2  21       43.43       46.18      4.56 o 
 -10   2  21        4.99        6.04      3.18 o 
  -9   2  21        6.63        3.96      3.22 o 
  -8   2  21       31.71       38.60      4.01 o 
  -7   2  21       70.06       72.52      5.89 o 
  -6   2  21       12.09       10.81      5.84 o 
  -5   2  21        0.08        4.12      3.39 o 
  -4   2  21       24.12       23.85      4.13 o 
  -3   2  21        5.51        7.94      3.58 o 
  -2   2  21       15.80       12.35      8.85 o 
  -1   2  21        1.19       -3.08      3.08 o 
   0   2  21        4.62        5.49      3.05 o 
   1   2  21        5.38        3.03      3.56 o 
   2   2  21        5.37        6.45      4.66 o 
 -17   3  21        3.86        1.30      4.13 o 
 -16   3  21       16.50       11.46      4.57 o 
 -15   3  21        9.09       11.44      4.06 o 
 -14   3  21       64.28       67.18      7.65 o 
 -13   3  21       22.01       29.03      4.61 o 
 -12   3  21        6.43        5.64      4.54 o 
 -11   3  21       10.23       15.44      3.84 o 
 -10   3  21       26.53       21.23      4.74 o 
  -9   3  21        8.13       12.93      3.72 o 
  -8   3  21        0.76       -2.63      3.08 o 
  -7   3  21       18.31       18.69      4.53 o 
  -6   3  21        1.38       -4.05      5.49 o 
  -5   3  21        1.44        0.71      4.92 o 
  -4   3  21        7.45        5.95      3.83 o 
  -3   3  21        5.88       10.54      3.88 o 
  -2   3  21       34.48       36.90      4.58 o 
  -1   3  21        2.85       -0.20      3.42 o 
   0   3  21        0.00       -2.91      2.91 o 
   1   3  21        1.12        2.37      3.12 o 
 -15   4  21       16.63       18.81      4.62 o 
 -14   4  21        1.24        6.10      5.08 o 
 -13   4  21      141.07      169.39      8.07 o 
 -12   4  21       49.45       45.61      5.44 o 
 -11   4  21      104.86      127.69      6.92 o 
 -10   4  21       31.43       31.96      4.74 o 
  -9   4  21       14.09       10.05      3.88 o 
  -8   4  21        8.43        7.26      4.33 o 
  -7   4  21       25.10       26.00      5.21 o 
  -6   4  21        4.59        3.35      6.66 o 
  -5   4  21        0.47        0.41      3.87 o 
  -4   4  21       25.81       26.34      7.35 o 
  -3   4  21       96.49      105.92      6.91 o 
  -2   4  21        0.00       -3.38      3.81 o 
  -1   4  21       21.71       25.23      6.87 o 
 -12   5  21       19.26       22.26      6.12 o 
 -11   5  21        0.20       -4.05      4.05 o 
 -10   5  21        8.45       11.76      6.69 o 
  -9   5  21        8.09        6.14      4.12 o 
  -8   5  21        4.17       -0.58      4.49 o 
  -7   5  21        7.11        6.68      4.79 o 
  -6   5  21        1.81       -4.59      6.71 o 
  -5   5  21        7.69       18.79      5.12 o 
 -18   0  22        2.71       13.51      7.44 o 
 -16   0  22        0.26        0.57      6.59 o 
 -14   0  22        0.77       -1.32      6.31 o 
 -12   0  22       41.92       53.02      8.85 o 
 -10   0  22       21.98       29.48      7.20 o 
  -8   0  22       22.90       22.70      6.45 o 
  -6   0  22        6.27        6.83      5.32 o 
  -4   0  22        0.57       -4.14      4.66 o 
  -2   0  22        1.42        5.04      4.85 o 
   0   0  22        4.06       -0.71      4.00 o 
 -18   1  22        0.00       -0.97      4.30 o 
 -17   1  22        7.49       10.07      9.44 o 
 -16   1  22        5.60        8.97      5.28 o 
 -15   1  22       40.37       53.05      6.62 o 
 -14   1  22       11.92        6.06      5.04 o 
 -13   1  22        2.77        3.77      4.29 o 
 -12   1  22        1.63        3.39      3.95 o 
 -11   1  22        1.86        2.05      4.11 o 
 -10   1  22       66.81       57.13      5.98 o 
  -9   1  22        6.27       13.37      4.39 o 
  -8   1  22       19.67       19.84      4.43 o 
  -7   1  22        5.99        8.02      3.78 o 
  -6   1  22        1.95        4.94      3.53 o 
  -5   1  22        4.29        5.33      5.82 o 
  -4   1  22        1.69       -1.51      3.29 o 
  -3   1  22        0.30       -3.15      4.10 o 
  -2   1  22        0.00        2.01      3.53 o 
  -1   1  22       13.59       17.04      3.60 o 
   0   1  22        9.51        9.46      3.23 o 
   1   1  22        2.62        2.78      4.19 o 
 -17   2  22       12.19       12.61      5.30 o 
 -16   2  22        0.03       -2.02      4.70 o 
 -15   2  22        1.39        1.71      4.51 o 
 -14   2  22       33.90       38.97      6.02 o 
 -13   2  22        0.21        6.35      4.80 o 
 -12   2  22       38.01       40.97      5.89 o 
 -11   2  22       37.42       44.84      5.78 o 
 -10   2  22        8.08        1.33      3.99 o 
  -9   2  22       18.43       24.18      4.91 o 
  -8   2  22        0.40       -3.33      3.33 o 
  -7   2  22        0.51       -4.17      5.23 o 
  -6   2  22        5.19        9.15      6.31 o 
  -5   2  22        0.63       -3.21      3.21 o 
  -4   2  22       13.11       15.96      3.94 o 
  -3   2  22       18.59       27.92      6.55 o 
  -2   2  22       14.26       16.49      3.85 o 
  -1   2  22       25.14       28.92      4.24 o 
   0   2  22        9.74       13.46      3.72 o 
 -16   3  22       15.13       25.41      4.85 o 
 -15   3  22        1.61       -3.10      4.27 o 
 -14   3  22      110.34      115.05      6.83 o 
 -13   3  22       23.99       26.03      4.82 o 
 -12   3  22        8.94       13.30      5.08 o 
 -11   3  22       38.56       43.09      5.03 o 
 -10   3  22        3.46        1.84      3.58 o 
  -9   3  22        7.22        0.83      4.28 o 
  -8   3  22        7.29       11.99      4.51 o 
  -7   3  22       33.60       40.27      8.90 o 
  -6   3  22        3.96        3.49      3.93 o 
  -5   3  22        4.63        3.47      3.80 o 
  -4   3  22        2.32        1.04      3.79 o 
  -3   3  22        0.67        3.62      3.77 o 
  -2   3  22        3.76        6.29      3.65 o 
  -1   3  22        3.68        4.88      3.67 o 
 -14   4  22        4.87        4.74      4.27 o 
 -13   4  22        3.61       12.28      4.82 o 
 -12   4  22       24.71       23.08      4.93 o 
 -11   4  22        4.93        2.82      3.93 o 
 -10   4  22        3.05        3.73      6.32 o 
  -9   4  22       23.76       14.14      4.44 o 
  -8   4  22        6.79       10.54      4.20 o 
  -7   4  22        0.17       -4.36      4.36 o 
  -6   4  22        8.06        3.45      4.57 o 
  -5   4  22        1.48       -1.92      4.11 o 
  -4   4  22        2.75       -3.91      3.91 o 
 -17   0  23       59.85       50.86      9.94 o 
 -15   0  23       66.14       68.98     10.12 o 
 -13   0  23       13.03       21.52      7.44 o 
 -11   0  23        1.77       15.77      6.73 o 
  -9   0  23        5.50       -1.98      5.65 o 
  -7   0  23        1.35        2.17      5.42 o 
  -5   0  23        1.06        1.93      5.18 o 
  -3   0  23        2.99        6.50      5.04 o 
  -1   0  23        6.93       12.38      4.99 o 
 -17   1  23        7.80       12.15      5.37 o 
 -16   1  23        2.35        5.70      4.48 o 
 -15   1  23        3.77        2.71      4.76 o 
 -14   1  23        2.52       -4.85      7.30 o 
 -13   1  23       33.77       32.29      9.89 o 
 -12   1  23       23.37       25.38      8.45 o 
 -11   1  23        0.26       -0.27      3.91 o 
 -10   1  23        8.27       17.91      4.77 o 
  -9   1  23       25.71       29.47      7.70 o 
  -8   1  23        2.98        2.75      3.93 o 
  -7   1  23        2.79        1.46      3.78 o 
  -6   1  23       16.40       21.16      6.43 o 
  -5   1  23       11.25        9.13      3.84 o 
  -4   1  23        2.75       -0.77      3.53 o 
  -3   1  23        7.54       12.79      3.79 o 
  -2   1  23        0.19        0.92      3.25 o 
  -1   1  23        2.99        1.75      3.21 o 
 -16   2  23        0.60       -4.02      4.41 o 
 -15   2  23        0.07        2.11      4.34 o 
 -14   2  23        0.02       -4.05      4.05 o 
 -13   2  23       23.02       39.23      6.15 o 
 -12   2  23        0.53       -1.59      4.39 o 
 -11   2  23       30.66       27.76      5.82 o 
 -10   2  23        5.15        0.65      6.87 o 
  -9   2  23       16.31       21.26      4.98 o 
  -8   2  23        0.49       -3.92      6.29 o 
  -7   2  23       11.04       16.52      4.49 o 
  -6   2  23       41.45       52.78      5.54 o 
  -5   2  23       13.14       14.89      4.28 o 
  -4   2  23        1.52       -3.34      3.60 o 
  -3   2  23        4.08        4.39      5.30 o 
  -2   2  23        8.54        3.79      3.53 o 
 -14   3  23       46.79       46.42      6.59 o 
 -13   3  23       84.32      104.02     21.57 o 
 -12   3  23       10.62       13.26      5.06 o 
 -11   3  23       12.78       18.58      5.31 o 
 -10   3  23       12.55       18.22      5.31 o 
  -9   3  23        5.29       13.24      5.11 o 
  -8   3  23       11.29       16.85      5.16 o 
  -7   3  23       13.01       10.26      4.92 o 
  -6   3  23       17.59       11.11      4.76 o 
  -5   3  23        3.21        4.33      4.29 o 
  -4   3  23        9.63       10.64      4.47 o 
 -10   4  23        8.51       10.59      7.25 o 
  -9   4  23       28.39       33.10      8.62 o 
 -14   0  24        5.58       11.63      7.53 o 
 -12   0  24       28.07       18.60      8.05 o 
 -10   0  24        0.53       -5.32      5.84 o 
  -8   0  24        8.62       -2.50      5.56 o 
  -6   0  24        6.34        2.12      5.84 o 
  -4   0  24        1.51        0.09      5.18 o 
 -15   1  24        0.27       -3.19      4.07 o 
 -14   1  24        4.01        0.06      4.48 o 
 -13   1  24       19.36       18.59      7.63 o 
 -12   1  24       22.02       23.73      5.75 o 
 -11   1  24        0.66       -3.42      4.29 o 
 -10   1  24        8.98        4.45      4.44 o 
  -9   1  24        9.76       13.81      4.83 o 
  -8   1  24       16.39       14.12      4.74 o 
  -7   1  24        1.74        5.76      4.34 o 
  -6   1  24        1.51        0.11      4.01 o 
  -5   1  24        5.19        7.47      6.90 o 
  -4   1  24        1.34        1.34      3.55 o 
 -14   2  24        9.84        0.13      7.51 o 
 -13   2  24        0.33       -5.06      5.30 o 
 -12   2  24        2.32       -1.37      4.58 o 
 -11   2  24        4.80        1.25      4.55 o 
 -10   2  24        3.92        6.14      4.83 o 
  -9   2  24       76.36       89.81      7.56 o 
  -8   2  24        2.27        7.40      4.71 o 
  -7   2  24        0.19       -1.38      4.21 o 
  -6   2  24        0.01       -3.38      4.16 o 
  -5   2  24        0.31       -0.93      3.92 o 
 -10   3  24        0.47        1.86      5.16 o 
  -9   3  24        0.03        9.91      5.18 o 
  -8   3  24        3.39        0.52      6.87 o 
 -11   0  25        8.84       11.77      7.82 o 
  -9   0  25        0.31        5.56      6.87 o 
  -7   0  25       21.42       22.46      7.72 o 
 -12   1  25        4.16       -6.87      6.87 o 
 -11   1  25        6.35        3.53      5.04 o 
 -10   1  25        0.14       -2.06      4.66 o 
  -9   1  25        2.45        0.29      4.97 o 
  -8   1  25        7.22        6.78      4.69 o 
                                                 
